# Supplementary material for: Consistent alterations in faecal microbiomes of patients with primary sclerosing cholangitis independent of associated colitis
Source: Aliment Pharmacol Ther. 2019 Jun 28;50(5):580–9. doi: 10.1111/apt.15375 (PMC6899739; doi:10.1111/apt.15375)
Supplement: Supplementary file 1 [file APT-50-580-s001.xlsx]

## Sheet: Table S3
Supplementary Table S3: HC vs. PSC differential abundance analysis; Taxonomic annotations of OTUs are given in Supplementary Table S11
	GER.b.count	GER.se.count	GER.z.count	GER.p.count	GER.thresh	GER.n.excl	GER.n.count	GER.n.zero	NOR.b.count	NOR.se.count	NOR.z.count	NOR.p.count	NOR.thresh	NOR.n.excl	NOR.n.count	NOR.n.zero	GER.w.count	NOR.w.count	META.se	META.b	META.Z	META.p	META.p.adj	RESULT
c.Bacilli	1.19964	0.225951	5.30931	1.1e-07	505	8	157	3	0.826058	0.294644	2.80358	0.00505393	285.5	6	93	2	19.5872	11.5187	0.179299	1.0613	5.91917	3.24e-09	1.93e-07	1
o.Lactobacillales	1.21691	0.229481	5.30287	1.14e-07	502.5	8	157	3	0.84265	0.299612	2.81247	0.00491631	285.5	6	93	2	18.9891	11.1399	0.182183	1.07853	5.92005	3.22e-09	1.93e-07	1
g.Parabacteroides	0.641384	0.160606	3.99354	6.51e-05	1856	1	146	14	0.539359	0.212495	2.53822	0.0111419	1013	1	83	12	38.7685	22.1463	0.128126	0.604292	4.71637	2.4e-06	9.52e-05	1
OTU_17	0.987849	0.206306	4.78828	1.68e-06	632.75	4	125	35	0.00431563	0.310754	0.0138876	0.98892	298	5	78	17	23.4951	10.3554	0.171877	0.686971	3.99688	6.42e-05	0.00190944	0
f.Porphyromonadaceae	0.566613	0.137792	4.11207	3.92e-05	2939.5	1	157	3	0.174677	0.187559	0.93132	0.351688	1939.75	0	88	7	52.6683	28.4266	0.111046	0.429226	3.86529	0.000110956	0.00264076	0
p.Proteobacteria	0.467191	0.15458	3.02232	0.00250844	7163	0	160	0	0.331616	0.147533	2.24774	0.0245929	3785	0	95	0	41.8497	45.9431	0.106726	0.396243	3.71271	0.000205053	0.00393635	1
g.Parasutterella	0.842367	0.492474	1.71048	0.0871771	1276.5	4	123	37	1.35166	0.402608	3.35728	0.000787144	1354	2	77	18	4.12319	6.1693	0.311702	1.14764	3.68185	0.00023155	0.00393635	0
c.Gammaproteobacteria	0.588659	0.295411	1.71048	0.0462971	4108.5	5	157	3	1.343	0.428583	3.13358	0.00172688	556	7	87	8	11.459	5.44416	0.24323	0.831616	3.41906	0.000628381	0.00934717	1
OTU_84	-1.21618	0.559494	-2.17372	0.029726	378.5	0	34	126	-1.74581	0.713393	-2.44719	0.0143976	1301.75	0	32	63	3.19455	1.96491	0.440249	-1.41788	-3.22064	0.00127904	0.0165971	1
OTU_9	0.697409	0.483558	1.44225	0.149233	885	3	104	56	1.23345	0.414841	2.97331	0.00294606	625.5	6	72	23	4.27665	5.81081	0.314854	1.00619	3.19574	0.00139471	0.0165971	0
OTU_15	0.676163	0.281965	2.39804	0.016483	855.5	4	131	29	0.878969	0.438753	2.00333	0.0451414	325	3	77	18	12.578	5.1947	0.237205	0.73544	3.10044	0.00193232	0.0209042	1
OTU_11	0.49599	0.274933	1.80404	0.0712251	977.5	2	81	79	0.668082	0.290275	2.30155	0.0213608	434	1	55	40	13.2296	11.868	0.199611	0.577368	2.89247	0.00382222	0.0379037	0
g.Escherichia.Shigella	1.11388	0.527476	2.11171	0.0347112	609	10	114	46	1.37145	0.72064	1.9031	0.057027	82.25	5	28	67	3.59413	1.92559	0.425639	1.20373	2.82806	0.00468304	0.0428679	0
OTU_22	0.13069	0.295702	0.441964	0.658515	911	3	132	28	0.760459	0.24812	3.06489	0.00217752	1520	3	92	3	11.4364	16.2434	0.190072	0.500258	2.63194	0.00848986	0.0721638	0
g.Prevotella	-2.22674	0.747289	-2.97975	0.0028848	4481	1	103	57	-0.308668	0.867533	-0.355799	0.721991	4123	3	69	26	1.7907	1.3287	0.566193	-1.40974	-2.48986	0.0127794	0.101383	0
OTU_13	0.538898	0.37007	1.45621	0.145335	737	4	100	60	0.886462	0.433676	2.04406	0.0409474	394.75	1	56	39	7.30185	5.31702	0.281507	0.685346	2.43456	0.01491	0.102454	0
OTU_3385	-0.0828768	0.759575	-0.109109	0.913116	470	2	20	140	-2.17086	0.686222	-3.16349	0.00155888	358.25	0	18	77	1.73324	2.12359	0.509196	-1.23253	-2.42054	0.0154973	0.102454	0
OTU_680	0.95179	0.566557	1.67996	0.092966	227	12	95	65	1.605	0.852204	1.88335	0.0596528	74.5	4	24	71	3.11539	1.37693	0.471807	1.152	2.44169	0.0146189	0.102454	0
OTU_31	0.566114	0.217365	2.60444	0.00920243	420	4	117	43	0.0904635	0.34562	0.261742	0.79352	293	1	65	30	21.1652	8.37147	0.184001	0.431302	2.34402	0.019077	0.119482	0
f.Prevotellaceae	-1.60642	0.622566	-2.58032	0.00987101	4377	3	108	52	-0.288615	0.802604	-0.359599	0.719147	4658	2	75	20	2.58005	1.55238	0.491923	-1.11138	-2.25925	0.023868	0.130428	0
OTU_20	0.697431	0.27971	2.49341	0.0126523	206	6	91	69	0.16933	0.357102	0.474179	0.635372	230	3	60	35	12.7816	7.8418	0.220202	0.496627	2.25533	0.0241127	0.130428	0
OTU_27	-0.787618	0.27533	-2.86064	0.00422788	344	3	131	29	-0.022764	0.341796	-0.0666012	0.946899	519	1	91	4	13.1915	8.55985	0.214416	-0.486624	-2.26953	0.0232359	0.130428	0
o.Enterobacteriales	0.52797	0.369376	1.42936	0.152902	3558	6	148	12	1.17678	0.621323	1.89399	0.0582264	340.5	8	72	23	7.3293	2.59039	0.317505	0.697398	2.19649	0.0280567	0.13355	0
f.Enterobacteriaceae	0.52797	0.369376	1.42936	0.152902	3558	6	148	12	1.17678	0.621323	1.89399	0.0582264	340.5	8	72	23	7.3293	2.59039	0.317505	0.697398	2.19649	0.0280567	0.13355	0
OTU_25	-2.47104	1.36754	-1.80693	0.0707739	3984.25	0	43	117	-2.64549	2.1047	-1.25694	0.208774	3115	1	29	66	0.534713	0.225746	1.14673	-2.52283	-2.20001	0.027806	0.13355	0
OTU_206	0.169631	0.332625	0.509976	0.610068	311.5	6	117	43	0.622451	0.27094	2.29738	0.0215972	582	8	87	8	9.03836	13.6224	0.210069	0.441842	2.10331	0.0354383	0.156191	0
OTU_78	1.30649	0.56079	2.32973	0.0198202	91	1	24	136	0.326943	0.718803	0.454843	0.649222	502.5	0	25	70	3.1798	1.93544	0.442147	0.935862	2.11663	0.0342913	0.156191	0
f.Lactobacillaceae	1.29885	0.532154	2.44075	0.0146569	229	11	84	76	-0.0547161	0.918797	-0.0595519	0.952513	151	3	39	56	3.53123	1.18457	0.460492	0.958847	2.08222	0.0373221	0.157793	0
g.Barnesiella	0.51916	0.197851	2.62399	0.00869052	1044.5	2	122	38	-0.0607413	0.296853	-0.204618	0.837871	660	0	65	30	25.546	11.348	0.164635	0.340792	2.06999	0.0384537	0.157793	0
o.Burkholderiales	0.25929	0.206635	1.25482	0.209543	1749	2	160	0	0.26732	0.168788	1.58377	0.113247	3090	0	95	0	23.4203	35.1009	0.13072	0.264107	2.0204	0.0433424	0.171925	0
f.Sutterellaceae	0.308047	0.264625	1.16409	0.244387	1733.25	2	149	11	0.300057	0.196638	1.52594	0.127026	2745.5	0	93	2	14.2804	25.8622	0.157833	0.302899	1.91911	0.0549699	0.211013	0
g.Lactobacillus	1.21292	0.544908	2.22592	0.0260197	181	11	84	76	-0.0811739	0.92425	-0.0878267	0.930014	151	3	39	56	3.36786	1.17063	0.469401	0.879128	1.87287	0.061086	0.227164	0
g.Clostridium_XlVa	0.223481	0.163687	1.36529	0.17216	863	4	160	0	0.193959	0.163502	1.18628	0.235512	526	1	95	0	37.3225	37.407	0.115679	0.208704	1.80416	0.0712056	0.256772	0
c.Betaproteobacteria	0.21787	0.202109	1.07798	0.281042	2131	1	160	0	0.21882	0.157109	1.39279	0.163682	2964	0	95	0	24.4809	40.5134	0.12404	0.218462	1.76122	0.0782008	0.273703	0
OTU_32	-0.111616	0.203996	-0.547149	0.584277	1482.5	0	146	14	0.536417	0.190302	2.81876	0.00482091	2435	1	93	2	24.0301	27.6129	0.139154	0.23488	1.68792	0.0914274	0.310853	0
OTU_111	1.2277	0.638691	1.92222	0.0545786	110.75	2	21	139	0.280997	0.591168	0.475325	0.634555	235.25	1	16	79	2.45143	2.86139	0.433848	0.717823	1.65455	0.0980159	0.323997	0
f.Veillonellaceae	0.234959	0.26084	0.900778	0.367707	5322	0	158	2	0.463476	0.316127	1.46611	0.142619	1885.5	0	86	9	14.6978	10.0064	0.201194	0.327519	1.62788	0.103551	0.333041	0
OTU_125	-0.459914	0.377778	-1.21742	0.223445	258.75	2	47	113	-0.547953	0.512356	-1.06948	0.284854	494	0	44	51	7.0069	3.8094	0.304061	-0.490921	-1.61455	0.106409	0.333227	0
c.Erysipelotrichia	-0.136995	0.169437	-0.808532	0.418784	674	4	160	0	-0.345843	0.2279	-1.51752	0.129135	540	2	95	0	34.8325	19.2536	0.135974	-0.211341	-1.55427	0.12012	0.340341	0
o.Erysipelotrichales	-0.136995	0.169437	-0.808532	0.418784	674	4	160	0	-0.345843	0.2279	-1.51752	0.129135	540	2	95	0	34.8325	19.2536	0.135974	-0.211341	-1.55427	0.12012	0.340341	0
f.Erysipelotrichaceae	-0.136995	0.169437	-0.808532	0.418784	674	4	160	0	-0.345843	0.2279	-1.51752	0.129135	540	2	95	0	34.8325	19.2536	0.135974	-0.211341	-1.55427	0.12012	0.340341	0
OTU_30	0.700817	0.456994	1.53353	0.125144	723	1	96	64	0.343702	0.572735	0.600106	0.548435	374	1	39	56	4.78826	3.04854	0.357216	0.561898	1.57299	0.11572	0.340341	0
g.Faecalibacterium	-0.175821	0.198705	-0.884832	0.376247	4854	0	154	6	0.423497	0.159015	2.66325	0.00773903	8989	0	95	0	25.3268	39.5478	0.124155	0.189526	1.52653	0.126878	0.351127	0
OTU_182	-0.0684702	0.532937	-0.128477	0.897771	225.5	6	79	81	-0.73305	0.409484	-1.79018	0.0734247	662.75	3	76	19	3.52085	5.96385	0.324704	-0.486349	-1.49782	0.13418	0.362895	0
OTU_35	0.320426	0.516726	0.620108	0.535187	145	6	40	120	0.962549	0.616605	1.56105	0.118513	505	3	36	59	3.74524	2.63018	0.396046	0.585334	1.47794	0.139423	0.368696	0
OTU_50	-0.221153	1.04159	-0.212323	0.831855	1520.25	0	33	127	-0.898273	0.593902	-1.51249	0.130408	872	0	20	75	0.92174	2.83512	0.515926	-0.732142	-1.41908	0.155875	0.394662	0
OTU_53	0.872594	1.66303	0.5247	0.599792	446	3	32	128	-1.32796	0.741042	-1.79202	0.0731303	588	0	25	70	0.361574	1.82102	0.676883	-0.96341	-1.4233	0.154648	0.394662	0
c.Clostridia	-0.0960428	0.0606289	-1.58411	0.113169	12246	0	160	0	-0.0191833	0.0665189	-0.288389	0.773049	12283	0	95	0	272.045	226	0.044809	-0.0611659	-1.36504	0.172242	0.412758	0
o.Clostridiales	-0.0963659	0.060671	-1.58834	0.112211	12246	0	160	0	-0.0185958	0.0665193	-0.279554	0.779819	12283	0	95	0	271.667	225.998	0.0448261	-0.0610492	-1.36191	0.173226	0.412758	0
OTU_34	0.425235	0.579755	0.733474	0.46327	1422	0	48	112	0.767764	0.632271	1.2143	0.224635	2147.5	0	38	57	2.97516	2.50146	0.427311	0.581686	1.36127	0.173428	0.412758	0
OTU_26	0.815804	0.537387	1.51809	0.128991	2433.25	1	33	127	0.173079	0.56305	0.307396	0.758542	1567.5	0	30	65	3.46279	3.15432	0.388746	0.509422	1.31043	0.190052	0.443455	0
OTU_711	0.849668	0.616867	1.37739	0.168391	381.5	2	39	121	0.186794	0.885514	0.210945	0.83293	193	1	27	68	2.62795	1.27529	0.50616	0.633089	1.25077	0.211018	0.482907	0
o.Desulfovibrionales	0.427512	0.231836	1.84403	0.0651784	464.5	0	129	31	-0.127391	0.307261	-0.414601	0.678434	279.75	1	78	17	18.6054	10.5922	0.185066	0.226207	1.22231	0.221592	0.496398	0
OTU_7	0.373714	0.406028	0.920414	0.357356	1118	12	129	31	0.590824	0.709224	0.833057	0.404813	210.5	4	46	49	6.0658	1.98807	0.352369	0.427307	1.21267	0.225256	0.496398	0
f.Lachnospiraceae	-0.108344	0.0816086	-1.32761	0.184306	5005	0	160	0	-0.0264019	0.0995936	-0.265096	0.790935	5097	0	95	0	150.151	100.818	0.0631233	-0.075427	-1.19491	0.232121	0.502225	0
f.Desulfovibrionaceae	0.426822	0.241635	1.76639	0.0773299	464.5	0	125	35	-0.104909	0.307716	-0.340929	0.733157	277.5	1	77	18	17.127	10.5609	0.190045	0.224006	1.1787	0.238517	0.506849	0
f.Bacteroidaceae	0.0835278	0.113017	0.739075	0.459861	12131	0	160	0	0.143001	0.153812	0.929717	0.352518	10986	0	95	0	78.2916	42.2689	0.0910747	0.104379	1.14609	0.251759	0.516541	0
g.Bacteroides	0.0835278	0.113017	0.739075	0.459861	12131	0	160	0	0.143001	0.153812	0.929717	0.352518	10986	0	95	0	78.2916	42.2689	0.0910747	0.104379	1.14609	0.251759	0.516541	0
OTU_281	1.08726	0.932588	1.16585	0.243674	1247	0	47	113	0.387238	0.850298	0.455415	0.648811	985.75	0	18	77	1.1498	1.38311	0.628334	0.705008	1.12203	0.261851	0.528139	0
OTU_61	0.841327	0.530891	1.58475	0.113024	343.5	5	75	85	-0.133455	0.657788	-0.202885	0.839225	349	2	61	34	3.54805	2.31115	0.413124	0.456826	1.10578	0.26882	0.53316	0
p.Bacteroidetes	-0.107386	0.0829491	-1.2946	0.195459	14722	0	160	0	0.00106187	0.096976	0.0109498	0.991263	11373	0	95	0	145.337	106.334	0.0630352	-0.0615654	-0.976682	0.328727	0.533468	0
c.Alphaproteobacteria	0.875527	0.622351	1.40681	0.159485	272	2	29	131	-0.00375905	0.714329	-0.00526234	0.995801	535.75	3	34	61	2.58184	1.95976	0.469241	0.496103	1.05725	0.290399	0.533468	0
c.Deltaproteobacteria	0.395194	0.232427	1.70029	0.0890755	465	0	130	30	-0.138847	0.303956	-0.4568	0.647815	278.5	1	78	17	18.5109	10.8238	0.184633	0.198146	1.07319	0.283187	0.533468	0
f.Rikenellaceae	0.144735	0.187386	0.772386	0.439886	3558.5	0	154	6	0.12019	0.202601	0.593234	0.553024	1941.75	0	92	3	28.479	24.3623	0.137567	0.133418	0.969844	0.332124	0.533468	0
g.Alistipes	0.142272	0.186391	0.763297	0.445286	3552.5	0	154	6	0.120233	0.202617	0.593397	0.552915	1941.75	0	92	3	28.784	24.3583	0.137177	0.13217	0.963501	0.335296	0.533468	0
g.Dialister	-0.167027	0.328763	-0.508047	0.61142	5015	0	128	32	0.640115	0.337166	1.89852	0.0576279	1690.5	0	64	31	9.25197	8.79656	0.235385	0.226361	0.961662	0.336219	0.533468	0
g.Klebsiella	0.225334	1.5586	0.144575	0.885047	991	3	21	139	8.53299	3.67822	2.31987	0.0203477	121	1	9	86	0.411653	0.0739138	1.43508	1.48994	1.03823	0.299163	0.533468	0
OTU_1	0.112613	0.237549	0.474061	0.635456	5211	0	135	25	0.308934	0.295195	1.04654	0.29531	6889.5	0	80	15	17.7213	11.4758	0.185068	0.189776	1.02544	0.305155	0.533468	0
OTU_194	-0.0460288	1.87395	-0.0245624	0.980404	1704.25	0	27	133	-2.14284	1.59921	-1.33993	0.180267	3115	0	13	82	0.284763	0.39101	1.21647	-1.25927	-1.03518	0.300583	0.533468	0
OTU_2	0.187853	0.303309	0.619344	0.53569	4023	0	126	34	0.431935	0.450525	0.958737	0.337691	3889	0	68	27	10.87	4.92676	0.251603	0.263978	1.04919	0.294093	0.533468	0
OTU_29	-0.162023	1.26915	-0.127663	0.898416	518	4	28	132	2.11865	1.33915	1.58208	0.113631	31	3	13	82	0.620832	0.557621	0.921179	0.917147	0.995623	0.319433	0.533468	0
OTU_3	0.00209591	0.217129	0.00965281	0.992298	4303.75	0	149	11	0.345193	0.238021	1.45026	0.146986	2169	0	90	5	21.2111	17.651	0.160412	0.157929	0.98452	0.32486	0.533468	0
OTU_42	-0.175102	0.761578	-0.22992	0.818154	1133.25	3	53	107	-0.465197	0.464669	-1.00114	0.316761	2145	0	55	40	1.72414	4.63141	0.396665	-0.3865	-0.974374	0.329871	0.533468	0
OTU_74	1.25005	0.72041	1.73518	0.0827081	305	1	23	137	-0.305044	0.796228	-0.383112	0.701637	703.25	1	30	65	1.92681	1.57734	0.534206	0.550047	1.02965	0.303173	0.533468	0
OTU_81	0.514991	0.690959	0.745328	0.456073	110	9	69	91	-1.25283	0.628357	-1.99381	0.0461723	92	8	47	48	2.09457	2.53272	0.464875	-0.452613	-0.973623	0.330244	0.533468	0
OTU_5	-0.209354	0.451235	-0.463958	0.642678	4613	0	98	62	0.670341	0.435832	1.53807	0.124031	1639	0	49	46	4.91129	5.26456	0.313484	0.245764	0.783976	0.433054	0.678072	0
f.Acidaminococcaceae	0.544222	0.404976	1.34384	0.179	2531.5	1	79	81	-0.128994	0.429016	-0.300673	0.763664	1690	0	51	44	6.09736	5.43317	0.294493	0.227004	0.770829	0.440809	0.68125	0
OTU_59	0.330408	0.301862	1.09457	0.273707	736.5	1	94	66	-0.00964368	0.296897	-0.0324815	0.974088	536	2	60	35	10.9744	11.3445	0.211672	0.157563	0.744373	0.456651	0.696685	0
p.Actinobacteria	0.13028	0.174533	0.74645	0.455395	690	6	160	0	0.0296224	0.266372	0.111207	0.911452	271	4	91	4	32.8282	14.0937	0.145986	0.100046	0.68531	0.493148	0.724426	0
c.Actinobacteria	0.13028	0.174533	0.74645	0.455395	690	6	160	0	0.0296224	0.266372	0.111207	0.911452	271	4	91	4	32.8282	14.0937	0.145986	0.100046	0.68531	0.493148	0.724426	0
c.Negativicutes	0.113874	0.169936	0.6701	0.502794	4944	0	160	0	0.0412519	0.180111	0.229036	0.818841	2013.75	0	94	1	34.628	30.8261	0.123604	0.0796723	0.644578	0.519201	0.724426	0
o.Selenomonadales	0.113874	0.169936	0.6701	0.502794	4944	0	160	0	0.0412519	0.180111	0.229036	0.818841	2013.75	0	94	1	34.628	30.8261	0.123604	0.0796723	0.644578	0.519201	0.724426	0
OTU_100	0.955916	0.99669	0.959091	0.337513	459.5	0	45	115	0.071184	0.777135	0.0915981	0.927017	1239	0	23	72	1.00665	1.6558	0.612857	0.405695	0.661973	0.507989	0.724426	0
OTU_103	0.771174	0.294754	2.61633	0.00888803	397	0	88	72	-0.362915	0.258787	-1.40237	0.160804	241	2	71	24	11.5101	14.932	0.19447	0.130749	0.672337	0.501369	0.724426	0
OTU_40	0.217009	0.737694	0.294172	0.768626	1038	0	35	125	0.348015	0.537111	0.647939	0.517025	581	1	30	65	1.83759	3.46635	0.434211	0.302627	0.696958	0.485829	0.724426	0
OTU_68	0.169575	0.579968	0.292387	0.769991	171.75	3	31	129	0.295228	0.500206	0.590213	0.555048	763	0	33	62	2.97298	3.9967	0.378786	0.24163	0.637906	0.523535	0.724426	0
g.Paraprevotella	0.131258	0.627578	0.209151	0.834331	1084.25	0	39	121	0.345758	0.538713	0.641822	0.520989	588.5	1	30	65	2.53901	3.44576	0.408768	0.254757	0.623233	0.533131	0.729226	0
c.Bacteroidia	-0.0755398	0.0853138	-0.885434	0.375922	14572	0	160	0	0.0203305	0.0978649	0.207741	0.835431	11798	0	95	0	137.392	104.411	0.0643086	-0.0341428	-0.530921	0.595474	0.755491	0
o.Bacteroidales	-0.0755398	0.0853138	-0.885434	0.375922	14572	0	160	0	0.0203305	0.0978649	0.207741	0.835431	11798	0	95	0	137.392	104.411	0.0643086	-0.0341428	-0.530921	0.595474	0.755491	0
g.Clostridium_IV	0.226531	0.259244	0.873813	0.38222	208.5	8	147	13	-0.46579	0.270676	-1.72084	0.0852803	337	2	94	1	14.8793	13.6489	0.187225	-0.104701	-0.559227	0.576007	0.755491	0
OTU_38	-0.0322498	0.2511	-0.128434	0.897805	522	7	114	46	-0.158912	0.238869	-0.665268	0.505879	285.75	2	80	15	15.8602	17.5259	0.173068	-0.0987406	-0.57053	0.568318	0.755491	0
OTU_4	0.0758568	0.344124	0.220434	0.825533	1793	0	116	44	0.132283	0.254617	0.519537	0.603386	1096.75	0	76	19	8.44441	15.425	0.204682	0.112321	0.548758	0.583172	0.755491	0
OTU_60	0.571079	0.704413	0.810717	0.417528	1070	1	24	136	-0.773438	0.560986	-1.37871	0.167984	801.75	0	30	65	2.01533	3.17757	0.438829	-0.251641	-0.573438	0.566348	0.755491	0
OTU_67	0.75939	0.803665	0.944908	0.344706	1025	1	40	120	0.0246929	0.480576	0.0513819	0.959021	810.5	0	24	71	1.54828	4.32987	0.412458	0.218209	0.529045	0.596774	0.755491	0
p.Firmicutes	-0.0212589	0.0507738	-0.418698	0.675437	14845	0	160	0	-0.0142842	0.056096	-0.254639	0.799002	13652	0	95	0	387.9	317.787	0.0376438	-0.0181181	-0.481302	0.630302	0.773623	0
g.Desulfovibrio	0.482403	0.898435	0.536937	0.591311	403	0	42	118	0.105058	0.501821	0.209353	0.834173	421	0	19	76	1.23887	3.97102	0.438113	0.194788	0.444606	0.656604	0.773623	0
g.Holdemanella	0.404197	0.845098	0.478283	0.632449	506	0	52	108	0.127842	0.543052	0.235415	0.813887	1064.5	0	29	66	1.40019	3.39092	0.456859	0.208606	0.456609	0.647952	0.773623	0
g.Oscillibacter	0.00418761	0.169887	0.0246494	0.980335	777	0	152	8	-0.0826958	0.138934	-0.595216	0.551699	763	0	95	0	34.6482	51.8063	0.107549	-0.0478757	-0.445152	0.65621	0.773623	0
OTU_18	0.364144	0.305641	1.19141	0.233491	532	3	103	57	-0.317691	0.398137	-0.797942	0.424904	1119	2	77	18	10.7048	6.30862	0.24244	0.111318	0.459157	0.646122	0.773623	0
OTU_23	0.889229	0.949632	0.936393	0.349071	359	3	26	134	0.0125901	0.544936	0.0231038	0.981567	2056	0	26	69	1.10889	3.36751	0.472646	0.229751	0.486095	0.6269	0.773623	0
OTU_66	-0.124289	0.357697	-0.347469	0.728239	504.75	2	85	75	0.176857	0.232985	0.759093	0.447797	401	1	72	23	7.81571	18.4223	0.195225	0.0871527	0.446423	0.655292	0.773623	0
g.Ruminococcus	0.287997	0.252247	1.14172	0.253569	1025	3	122	38	-0.13218	0.245041	-0.539419	0.589598	755.5	0	81	14	15.7162	16.6542	0.175763	0.0718206	0.408623	0.682816	0.793585	0
OTU_76	-0.203684	0.636799	-0.319855	0.749078	330	1	32	128	-0.141017	0.550086	-0.256354	0.797678	412	0	25	70	2.46601	3.30475	0.416278	-0.167796	-0.403086	0.686885	0.793585	0
OTU_454	0.0943057	0.805363	0.117097	0.906783	586.5	5	73	87	0.476579	1.01571	0.469209	0.638921	354.5	0	30	65	1.54176	0.969309	0.63106	0.241869	0.383274	0.701517	0.802697	0
g.Roseburia	-0.0751965	0.184931	-0.406619	0.684288	865	3	152	8	0.173386	0.197082	0.879767	0.378986	1355	1	95	0	29.2401	25.7459	0.134857	0.0411963	0.305481	0.76	0.853207	0
OTU_1545	-0.152531	0.654192	-0.23316	0.815637	760.5	9	85	75	0.894597	0.982962	0.910103	0.362768	61	5	27	68	2.33663	1.03497	0.544606	0.168902	0.310137	0.756457	0.853207	0
OTU_8	0.0559708	0.549904	0.101783	0.918929	529.75	6	71	89	-0.19136	0.428558	-0.44652	0.655221	239.5	5	44	51	3.30694	5.44478	0.338029	-0.0979032	-0.28963	0.772099	0.85869	0
g.Sutterella	-0.0600247	0.394666	-0.15209	0.879116	680	5	92	68	-0.0775867	0.388722	-0.199594	0.841798	2404	0	63	32	6.42009	6.61792	0.276946	-0.0689389	-0.248926	0.803418	0.885248	0
OTU_6	0.194264	0.27981	0.694271	0.487512	1544	1	136	24	-0.0725025	0.244302	-0.296774	0.766639	2079.5	0	92	3	12.7724	16.7551	0.184029	0.0428901	0.233061	0.815714	0.89055	0
OTU_815	-0.0285254	1.34626	-0.0211887	0.983095	337	1	25	135	-0.101401	0.57441	-0.17653	0.859877	636.25	0	22	73	0.551753	3.03079	0.528329	-0.090177	-0.170684	0.864473	0.935202	0
f.Ruminococcaceae	-0.0735317	0.0945579	-0.777636	0.436784	8634	0	159	1	0.0945084	0.0944945	1.00015	0.317239	10711	0	95	0	111.842	111.992	0.0668401	0.0105447	0.157761	0.874645	0.937683	0
g.Lachnospiracea_incertae_sedis	-0.0617524	0.154703	-0.399166	0.689771	1276	0	160	0	0.0528062	0.189424	0.278772	0.78042	1604	1	95	0	41.7831	27.8696	0.119821	-0.015915	-0.132824	0.894333	0.950229	0
OTU_28	0.51607	0.442023	1.16752	0.243002	672	5	76	84	-0.597725	0.508857	-1.17464	0.240138	291	1	45	50	5.11811	3.86196	0.333703	0.0370721	0.111093	0.911542	0.959943	0
o.Coriobacteriales	0.0848209	0.241802	0.350786	0.725749	544	6	156	4	-0.130771	0.342767	-0.381515	0.702821	282	2	85	10	17.1033	8.51144	0.197586	0.0131826	0.0667184	0.946806	0.971292	0
f.Coriobacteriaceae	0.0848209	0.241802	0.350786	0.725749	544	6	156	4	-0.130771	0.342767	-0.381515	0.702821	282	2	85	10	17.1033	8.51144	0.197586	0.0131826	0.0667184	0.946806	0.971292	0
OTU_10	0.000308946	0.520022	0.000594102	0.999526	635	3	64	96	0.065937	0.590924	0.111583	0.911154	2166	0	43	52	3.69791	2.86376	0.390385	0.0289515	0.0741615	0.940882	0.971292	0
g.Phascolarctobacterium	0.268521	0.453967	0.5915	0.554185	2600	1	59	101	-0.257654	0.421082	-0.611885	0.540614	1686.25	0	46	49	4.85234	5.63983	0.308722	-0.0143122	-0.0463594	0.963024	0.979486	0
OTU_12	-0.087891	0.74869	-0.117393	0.906549	845	2	45	115	0.0755098	0.847884	0.0890568	0.929037	3572	0	31	64	1.784	1.391	0.561213	-0.0163035	-0.0290504	0.976824	0.979569	0
OTU_16	-0.0398813	0.256047	-0.155758	0.876224	792	2	130	30	0.0514667	0.262293	0.196218	0.844439	1402.5	2	85	10	15.2532	14.5354	0.183221	0.00469205	0.0256087	0.979569	0.979569	0

## Sheet: Table S4
Supplementary Table S4: HC vs. PSC differential prevalence analysis; Taxonomic annotations of OTUs are given in Supplementary Table S11
	GER.b.zero	GER.se.zero	GER.z.zero	GER.p.zero	GER.thresh	GER.n.excl	GER.n.count	GER.n.zero	NOR.b.zero	NOR.se.zero	NOR.z.zero	NOR.p.zero	NOR.thresh	NOR.n.excl	NOR.n.count	NOR.n.zero	GER.w.zero	NOR.w.zero	META.se	META.b	META.Z	META.p	META.p.adj	RESULT	GER	NOR
OTU_82	-2.13004	0.391079	-5.44658	5.13476e-08	NA	0	169	96	-2.01015	0.724605	-2.77413	0.00553498	NA	0	101	22	6.5384	1.90457	0.344154	-2.103	-6.11063	9.92376e-10	1.90536e-07	1	1	1
OTU_42	-2.43017	0.458874	-5.29594	1.18407e-07	1133.25	3	53	107	-1.42718	0.486595	-2.93299	0.00335716	2145	0	55	40	4.74911	4.22342	0.333843	-1.95806	-5.8652	4.48597e-09	2.87102e-07	1	1	1
OTU_72	-1.78453	0.361602	-4.93508	8.01199e-07	NA	0	169	90	-1.94576	0.604122	-3.22081	0.00127828	NA	0	101	31	7.64782	2.74	0.310269	-1.82706	-5.88865	3.89372e-09	2.87102e-07	1	1	1
OTU_66	-1.75741	0.367156	-4.78654	1.69679e-06	504.75	2	85	75	-1.73778	0.669555	-2.59542	0.00944753	401	1	72	23	7.4182	2.23063	0.321931	-1.75287	-5.44486	5.18454e-08	2.48858e-06	1	1	1
OTU_100	-2.01452	0.465715	-4.32565	1.52085e-05	459.5	0	45	115	-1.55628	0.480565	-3.23845	0.00120182	1239	0	23	72	4.61063	4.33008	0.334437	-1.79259	-5.36003	8.32098e-08	3.19526e-06	1	1	1
OTU_182	-1.62459	0.364099	-4.46195	8.12186e-06	225.5	6	79	81	-2.09121	0.799168	-2.61673	0.00887765	662.75	3	76	19	7.54328	1.56576	0.331332	-1.7048	-5.14528	2.67119e-07	8.54781e-06	1	1	1
f.Lactobacillaceae	1.56512	0.375422	4.16896	3.05998e-05	229	11	84	76	1.25044	0.463752	2.69636	0.00701018	151	3	39	56	7.09515	4.64974	0.291793	1.44054	4.93684	7.93975e-07	2.17776e-05	1	1	1
g.Lactobacillus	1.5534	0.375789	4.13371	3.56949e-05	181	11	84	76	1.25044	0.463752	2.69636	0.00701018	151	3	39	56	7.0813	4.64974	0.291966	1.43332	4.90921	9.14448e-07	2.19468e-05	1	1	1
g.Holdemanella	-1.57369	0.400305	-3.93123	8.45128e-05	506	0	52	108	-1.26654	0.442805	-2.86027	0.00423284	1064.5	0	29	66	6.24048	5.10006	0.29695	-1.43556	-4.83435	1.33582e-06	2.84976e-05	1	1	1
OTU_192	-2.73129	0.647055	-4.22111	2.43101e-05	NA	0	169	130	-1.33013	0.467875	-2.84291	0.00447032	NA	0	101	67	2.38845	4.56816	0.379141	-1.8112	-4.7771	1.77837e-06	3.41447e-05	1	1	1
f.Prevotellaceae	-1.6939	0.388505	-4.36005	1.30031e-05	4377	3	108	52	-1.15653	0.623124	-1.85602	0.0634511	4658	2	75	20	6.62533	2.57544	0.329677	-1.54348	-4.68181	2.84356e-06	4.4856e-05	0	1	0
g.Prevotella	-1.70835	0.376462	-4.53789	5.68189e-06	4481	1	103	57	-0.887952	0.532121	-1.6687	0.0951759	4123	3	69	26	7.05598	3.53167	0.307327	-1.43469	-4.66829	3.03713e-06	4.4856e-05	0	1	0
OTU_158	-1.66966	0.491596	-3.39641	0.000682749	NA	0	169	131	-1.63611	0.51027	-3.20636	0.00134425	NA	0	101	71	4.13794	3.84061	0.354028	-1.65351	-4.67056	3.00379e-06	4.4856e-05	1	1	1
OTU_3385	-1.612	0.574513	-2.80586	0.00501826	470	2	20	140	-2.01526	0.538903	-3.73957	0.000184337	358.25	0	18	77	3.02971	3.44333	0.393048	-1.82652	-4.64706	3.36707e-06	4.61769e-05	1	1	1
OTU_235	-1.65778	0.394034	-4.20721	2.58544e-05	NA	0	169	107	-1.01962	0.473778	-2.1521	0.0313895	NA	0	101	39	6.44068	4.45502	0.302951	-1.39685	-4.61082	4.01085e-06	5.13389e-05	1	1	1
OTU_206	-1.72017	0.406032	-4.23653	2.26996e-05	311.5	6	117	43	-1.64906	1.10985	-1.48585	0.137319	582	8	87	8	6.06568	0.811847	0.381315	-1.71177	-4.48914	7.15123e-06	8.07668e-05	0	1	0
OTU_167	-1.81738	0.438571	-4.14386	3.41514e-05	NA	0	169	117	-0.977847	0.445077	-2.19703	0.0280186	NA	0	101	54	5.199	5.04811	0.312392	-1.40379	-4.49369	6.99979e-06	8.07668e-05	1	1	1
OTU_159	-2.10791	0.679763	-3.10094	0.00192905	NA	0	169	144	-1.60065	0.500223	-3.19987	0.00137487	NA	0	101	75	2.16414	3.99644	0.402893	-1.77884	-4.41518	1.00926e-05	0.000107655	1	1	1
OTU_79	-1.15646	0.359254	-3.21906	0.00128613	NA	0	169	101	-1.39795	0.465892	-3.00059	0.00269453	NA	0	101	44	7.74812	4.60713	0.284495	-1.24651	-4.38148	1.17874e-05	0.000119115	1	1	1
OTU_457	1.19608	0.364049	3.2855	0.00101801	NA	0	169	116	1.96816	0.658176	2.99032	0.00278682	NA	0	101	74	7.54537	2.30842	0.318565	1.37696	4.32237	1.54364e-05	0.000148189	1	1	1
OTU_38	-1.74076	0.404246	-4.30619	1.66092e-05	522	7	114	46	-18.5069	2826	-0.00654881	0.994775	285.75	2	80	15	6.11941	1.25215e-07	0.404246	-1.74076	-4.30619	1.66091e-05	0.000151855	0	1	0
OTU_61	-1.05596	0.351426	-3.00479	0.00265763	343.5	5	75	85	-1.83992	0.56137	-3.27756	0.00104707	349	2	61	34	8.09717	3.17324	0.297872	-1.27669	-4.28603	1.81896e-05	0.000158746	1	1	1
OTU_125	-1.04815	0.374337	-2.80001	0.00511005	258.75	2	47	113	-1.59766	0.476178	-3.35517	0.00079315	494	0	44	51	7.13633	4.41023	0.294289	-1.25804	-4.27483	1.91281e-05	0.000159678	1	1	1
OTU_1122	-1.27919	0.454082	-2.81709	0.0048461	NA	0	169	131	-1.49688	0.481767	-3.10706	0.00188958	NA	0	101	74	4.84988	4.30851	0.330438	-1.3816	-4.18111	2.90087e-05	0.000232069	1	1	1
OTU_53	-3.08996	0.761143	-4.05963	4.91499e-05	446	3	32	128	-1.1005	0.471144	-2.3358	0.0195019	588	0	25	70	1.72611	4.50497	0.400607	-1.65161	-4.12277	3.74345e-05	0.000287497	1	1	1
OTU_33	-1.06846	0.337204	-3.16859	0.00153182	NA	0	169	71	-1.3803	0.522771	-2.64036	0.00828192	NA	0	101	32	8.79455	3.65913	0.283368	-1.16009	-4.09391	4.24151e-05	0.000313219	1	1	1
OTU_25	-1.75378	0.429752	-4.08091	4.48596e-05	3984.25	0	43	117	-0.707808	0.444718	-1.59159	0.111478	3115	1	29	66	5.41457	5.05626	0.309036	-1.24869	-4.0406	5.33157e-05	0.000379134	0	1	0
OTU_1828	-1.15286	0.432502	-2.66556	0.00768604	NA	0	169	130	-1.35457	0.449857	-3.0111	0.00260299	NA	0	101	59	5.34592	4.94141	0.31178	-1.24975	-4.00843	6.11246e-05	0.00041914	1	1	1
OTU_381	-1.2437	0.354953	-3.50384	0.000458605	NA	0	169	68	-1.56981	0.80151	-1.95857	0.0501635	NA	0	101	16	7.93703	1.55662	0.324551	-1.29717	-3.99681	6.42028e-05	0.000425067	0	1	0
OTU_76	-1.43337	0.452317	-3.16894	0.00152995	330	1	32	128	-1.08149	0.451453	-2.39557	0.0165947	412	0	25	70	4.8878	4.90653	0.319531	-1.25709	-3.93418	8.34819e-05	0.000534284	1	1	1
OTU_84	-1.91955	0.49546	-3.87429	0.000106936	378.5	0	34	126	-0.750898	0.437313	-1.71707	0.0859658	1301.75	0	32	63	4.07365	5.22896	0.327867	-1.26266	-3.85113	0.000117576	0.000728211	0	1	0
g.Coprococcus	-1.44638	0.425583	-3.39859	0.000677331	NA	0	169	35	-1.84261	1.08369	-1.70031	0.0890732	NA	0	101	10	5.52117	0.851507	0.396131	-1.49933	-3.78493	0.000153754	0.000922524	0	1	0
OTU_111	-0.852965	0.493217	-1.72939	0.0837389	110.75	2	21	139	-2.29289	0.609526	-3.76176	0.00016872	235.25	1	16	79	4.11079	2.69163	0.383414	-1.42273	-3.71068	0.000206707	0.0011727	0	0	1
OTU_306	-0.78341	0.409695	-1.91218	0.0558534	NA	0	169	130	-1.63611	0.473084	-3.45839	0.000543417	NA	0	101	69	5.95769	4.4681	0.309703	-1.14884	-3.7095	0.000207665	0.0011727	0	0	1
OTU_164	-1.71116	0.649377	-2.63508	0.00841182	NA	0	169	146	-1.31247	0.497361	-2.63887	0.0083184	NA	0	101	75	2.3714	4.04256	0.394854	-1.45988	-3.69725	0.000217947	0.00118916	1	1	1
OTU_195	1.27664	0.433997	2.94158	0.00326538	NA	0	169	135	1.49928	0.667023	2.24772	0.0245938	NA	0	101	80	5.30917	2.2476	0.363774	1.34286	3.69146	0.000222967	0.00118916	1	1	1
f.Acidaminococcaceae	-0.827262	0.332574	-2.48746	0.012866	2531.5	1	79	81	-1.32153	0.464072	-2.84769	0.00440382	1690	0	51	44	9.04117	4.64334	0.270325	-0.994974	-3.68066	0.000232627	0.00120714	1	1	1
g.Coprobacter	-0.667109	0.335406	-1.98896	0.0467058	NA	0	169	84	-1.58118	0.458315	-3.44998	0.000560626	NA	0	101	59	8.88909	4.7607	0.270668	-0.985914	-3.64252	0.000269982	0.00136412	1	1	1
OTU_68	-0.85554	0.420443	-2.03486	0.0418654	171.75	3	31	129	-1.45422	0.466328	-3.11845	0.00181807	763	0	33	62	5.65701	4.59852	0.312263	-1.12398	-3.59947	0.000318863	0.00155529	1	1	1
OTU_19	-1.0207	0.338413	-3.01613	0.00256022	NA	0	169	85	-0.864979	0.437529	-1.97696	0.0480458	NA	0	101	44	8.73187	5.22379	0.267686	-0.96241	-3.5953	0.000324018	0.00155529	1	1	1
c.Verrucomicrobiae	-1.074	0.341301	-3.14679	0.00165074	NA	0	169	79	-0.72526	0.427389	-1.69695	0.0897054	NA	0	101	62	8.58469	5.4746	0.266697	-0.938204	-3.51786	0.000435034	0.00185615	0	1	0
o.Verrucomicrobiales	-1.074	0.341301	-3.14679	0.00165074	NA	0	169	79	-0.72526	0.427389	-1.69695	0.0897054	NA	0	101	62	8.58469	5.4746	0.266697	-0.938204	-3.51786	0.000435034	0.00185615	0	1	0
f.Verrucomicrobiaceae	-1.074	0.341301	-3.14679	0.00165074	NA	0	169	79	-0.72526	0.427389	-1.69695	0.0897054	NA	0	101	62	8.58469	5.4746	0.266697	-0.938204	-3.51786	0.000435034	0.00185615	0	1	0
g.Akkermansia	-1.074	0.341301	-3.14679	0.00165074	NA	0	169	79	-0.72526	0.427389	-1.69695	0.0897054	NA	0	101	62	8.58469	5.4746	0.266697	-0.938204	-3.51786	0.000435034	0.00185615	0	1	0
OTU_187	1.55601	0.354715	4.38663	1.15119e-05	NA	0	169	91	0.0842216	0.435485	0.193397	0.846648	NA	0	101	65	7.94767	5.27295	0.275026	0.968995	3.52328	0.000426235	0.00185615	0	1	0
OTU_67	-1.76001	0.459286	-3.83206	0.000127072	1025	1	40	120	-0.508319	0.469933	-1.08168	0.279393	810.5	0	24	71	4.7406	4.52822	0.328464	-1.14851	-3.4966	0.00047123	0.00196687	0	1	0
OTU_194	-1.53426	0.485898	-3.15757	0.00159092	1704.25	0	27	133	-0.896085	0.542107	-1.65297	0.0983376	3115	0	13	82	4.23555	3.40275	0.361828	-1.24996	-3.45457	0.000551165	0.00225157	0	1	0
OTU_15	-1.24898	0.441729	-2.82749	0.00469147	855.5	4	131	29	-1.31732	0.682645	-1.92973	0.05364	325	3	77	18	5.12492	2.1459	0.370858	-1.26915	-3.42221	0.000621152	0.00248461	0	1	0
OTU_215	-1.57633	0.472478	-3.3363	0.000849028	NA	0	169	129	-0.664974	0.436671	-1.52283	0.127802	NA	0	101	68	4.47958	5.24435	0.320685	-1.08481	-3.38279	0.000717533	0.00281156	0	1	0
OTU_40	-1.23081	0.413275	-2.97818	0.00289961	1038	0	35	125	-0.777129	0.443984	-1.75035	0.0800576	581	1	30	65	5.85492	5.073	0.302504	-1.0202	-3.37252	0.000744841	0.00286019	0	1	0
OTU_86	-0.595161	0.336389	-1.76926	0.07685	NA	0	169	91	-1.46101	0.452494	-3.22879	0.00124316	NA	0	101	60	8.83723	4.88399	0.269963	-0.903354	-3.34622	0.000819221	0.00308413	0	0	1
g.Paraprevotella	-1.13181	0.392866	-2.8809	0.00396536	1084.25	0	39	121	-0.777129	0.443984	-1.75035	0.0800576	588.5	1	30	65	6.47904	5.073	0.294219	-0.976054	-3.31744	0.000908461	0.00328817	0	1	0
OTU_27	-1.55171	0.468447	-3.31246	0.000924798	344	3	131	29	-18.589	7076.81	-0.00262674	0.997904	519	1	91	4	4.557	1.99676e-08	0.468447	-1.55171	-3.31246	0.000924798	0.00328817	0	1	0
OTU_3264	-1.25428	0.545521	-2.29924	0.0214915	NA	0	169	143	-1.10844	0.46151	-2.40177	0.0163158	NA	0	101	67	3.36029	4.69502	0.352338	-1.16928	-3.31864	0.00090458	0.00328817	1	1	1
OTU_359	-1.07755	0.473531	-2.27556	0.0228724	NA	0	169	136	-1.20576	0.500917	-2.40711	0.0160794	NA	0	101	76	4.45967	3.98537	0.344111	-1.13805	-3.30723	0.000942249	0.00328931	1	1	1
OTU_121	-2.3405	0.711568	-3.28922	0.00100466	NA	0	169	142	-0.868694	0.517998	-1.67702	0.0935381	NA	0	101	79	1.975	3.72687	0.418785	-1.3785	-3.29165	0.000996005	0.00341487	0	1	0
OTU_12	-1.11839	0.388115	-2.8816	0.00395661	845	2	45	115	-0.731585	0.430369	-1.6999	0.0891492	3572	0	31	64	6.63864	5.39906	0.288223	-0.944905	-3.27838	0.00104403	0.00348477	0	1	0
OTU_81	-0.89857	0.347662	-2.58461	0.00974901	110	9	69	91	-0.916721	0.457983	-2.00165	0.0453226	92	8	47	48	8.27342	4.76761	0.276913	-0.905206	-3.26891	0.00107962	0.00348477	1	1	1
p.Verrucomicrobia	-1.00709	0.340996	-2.9534	0.00314299	NA	0	169	78	-0.655345	0.426383	-1.53699	0.124296	NA	0	101	61	8.60008	5.50049	0.266306	-0.869881	-3.26647	0.00108899	0.00348477	0	1	0
OTU_1979	-1.04224	0.348482	-2.9908	0.00278246	NA	0	169	67	-0.745463	0.533133	-1.39827	0.162033	NA	0	101	24	8.23454	3.51827	0.291695	-0.953399	-3.26848	0.00108129	0.00348477	0	1	0
OTU_35	-0.88088	0.416641	-2.11424	0.0344944	145	6	40	120	-1.11288	0.446974	-2.4898	0.0127815	505	3	36	59	5.76071	5.00535	0.304769	-0.98874	-3.24422	0.00117771	0.0037069	1	1	1
OTU_5363	-1.12516	0.339928	-3.30999	0.000932979	NA	0	169	77	-0.42169	0.594316	-0.709538	0.477991	NA	0	101	17	8.6542	2.83117	0.295072	-0.951752	-3.22549	0.00125755	0.00389436	0	1	0
g.Desulfovibrio	-1.00642	0.400665	-2.51187	0.0120095	403	0	42	118	-1.0213	0.508755	-2.00746	0.0447007	421	0	19	76	6.22927	3.86352	0.314771	-1.01212	-3.21541	0.0013026	0.00396983	1	1	1
OTU_998	-1.02545	0.340506	-3.01156	0.00259911	NA	0	169	66	-0.550862	0.468145	-1.17669	0.239319	NA	0	101	31	8.62484	4.56288	0.275369	-0.861247	-3.12761	0.00176234	0.00528703	0	1	0
OTU_23	-1.23669	0.481424	-2.56881	0.0102047	359	3	26	134	-0.831321	0.446893	-1.86022	0.0628542	2056	0	26	69	4.31463	5.00717	0.327529	-1.01895	-3.11101	0.00186448	0.00550739	0	1	0
OTU_11	-0.873207	0.333811	-2.61587	0.00890009	977.5	2	81	79	-0.719685	0.444405	-1.61944	0.105354	434	1	55	40	8.97424	5.0634	0.266903	-0.817831	-3.06415	0.00218286	0.00635013	0	1	0
OTU_770	0.886822	0.33523	2.64542	0.00815905	NA	0	169	84	0.684999	0.441072	1.55303	0.120416	NA	0	101	55	8.89846	5.1402	0.266893	0.812925	3.04589	0.00231996	0.00664825	0	1	0
OTU_44	-1.11773	0.342816	-3.26044	0.00111239	NA	0	169	64	-0.266384	0.529912	-0.502695	0.615179	NA	0	101	21	8.509	3.56116	0.287835	-0.866551	-3.01058	0.00260747	0.00736227	0	1	0
g.Phascolarctobacterium	-0.566525	0.340231	-1.66512	0.0958894	2600	1	59	101	-1.20794	0.443242	-2.72524	0.00642539	1686.25	0	46	49	8.63877	5.09001	0.269888	-0.804333	-2.98024	0.00288018	0.00801442	0	0	1
OTU_788	-1.43707	0.487777	-2.94616	0.00321741	NA	0	169	28	-18.9733	4403.65	-0.00430854	0.996562	NA	0	101	5	4.20299	5.15672e-08	0.487777	-1.43707	-2.94617	0.0032174	0.00882488	0	1	0
OTU_103	-0.963387	0.334882	-2.87679	0.00401737	397	0	88	72	-0.467824	0.535316	-0.873921	0.382161	241	2	71	24	8.91694	3.48964	0.283906	-0.823999	-2.90237	0.00370353	0.0100152	0	1	0
OTU_1850	-1.00924	0.353218	-2.85727	0.00427306	NA	0	169	58	-0.444619	0.758446	-0.586223	0.557726	NA	0	101	10	8.0152	1.7384	0.320197	-0.908605	-2.83764	0.00454481	0.0121195	0	1	0
OTU_96	-1.08762	0.388431	-2.80004	0.00510968	NA	0	169	43	-0.504305	0.633204	-0.796434	0.42578	NA	0	101	15	6.62784	2.49409	0.331098	-0.928133	-2.8032	0.00505989	0.0133082	0	1	0
OTU_4	-0.753527	0.368139	-2.04685	0.0406725	1793	0	116	44	-1.33294	0.673411	-1.97939	0.0477719	1096.75	0	76	19	7.37864	2.20516	0.323021	-0.886846	-2.74547	0.00604238	0.0156775	1	1	1
g.Barnesiella	-0.693045	0.404442	-1.71358	0.0866052	1044.5	2	122	38	-1.13957	0.520091	-2.19109	0.0284451	660	0	65	30	6.11348	3.69693	0.319269	-0.861311	-2.69776	0.00698073	0.0178707	0	0	1
OTU_262	-0.927052	0.340766	-2.72049	0.00651849	NA	0	169	80	-0.327685	0.581823	-0.563204	0.573296	NA	0	101	19	8.61166	2.95405	0.294045	-0.773965	-2.63213	0.00848514	0.0214362	0	1	0
g.Odoribacter	-1.08004	0.441795	-2.44466	0.0144989	NA	0	169	29	-0.609704	0.58167	-1.0482	0.294548	NA	0	101	19	5.12341	2.95561	0.35182	-0.907972	-2.58078	0.00985764	0.0245801	0	1	0
OTU_24	-0.924231	0.342793	-2.69618	0.00701392	NA	0	169	96	-0.298065	0.448741	-0.664225	0.506546	NA	0	101	71	8.51015	4.96602	0.272406	-0.693487	-2.54578	0.0109033	0.0268389	0	1	0
OTU_209	-0.816398	0.4684	-1.74295	0.0813422	NA	0	169	138	-0.886193	0.48273	-1.83579	0.0663882	NA	0	101	76	4.55791	4.29132	0.336161	-0.850245	-2.52928	0.0114297	0.0277786	0	0	0
OTU_119	0.881356	0.389695	2.26165	0.0237188	NA	0	169	129	0.620695	0.535539	1.15901	0.246453	NA	0	101	77	6.5849	3.48672	0.315101	0.791117	2.51067	0.0120501	0.0289202	0	1	0
f.Desulfovibrionaceae	-0.637087	0.393947	-1.61719	0.105838	464.5	0	125	35	-1.82966	0.788209	-2.32129	0.0202711	277.5	1	77	18	6.44352	1.6096	0.352385	-0.87545	-2.48435	0.0129786	0.0307642	0	0	1
OTU_184	-0.911055	0.490958	-1.85567	0.0635006	NA	0	169	142	-0.763742	0.475256	-1.60701	0.108051	NA	0	101	73	4.1487	4.42737	0.341473	-0.835005	-2.44531	0.0144729	0.0338878	0	0	0
OTU_16	-0.817463	0.430198	-1.9002	0.0574067	792	2	130	30	-1.99457	1.0989	-1.81506	0.0695153	1402.5	2	85	10	5.40335	0.828096	0.400595	-0.973889	-2.43111	0.0150528	0.034821	0	0	0
OTU_115	-0.744916	0.384762	-1.93604	0.0528625	NA	0	169	121	-0.639131	0.438512	-1.4575	0.144978	NA	0	101	52	6.75484	5.20041	0.289215	-0.698901	-2.41655	0.0156686	0.0358139	0	0	0
OTU_58	-0.678024	0.355662	-1.90637	0.0566024	NA	0	169	50	-0.754564	0.531061	-1.42086	0.155357	NA	0	101	24	7.90541	3.54577	0.295512	-0.701724	-2.3746	0.0175678	0.0396825	0	0	0
OTU_3	-2.84527	1.08359	-2.62578	0.00864497	4303.75	0	149	11	-0.768076	1.15487	-0.665074	0.506003	2169	0	90	5	0.851668	0.749777	0.790213	-1.87275	-2.36994	0.0177911	0.0397197	0	1	0
o.Desulfovibrionales	-0.615124	0.411965	-1.49315	0.135399	464.5	0	129	31	-1.7527	0.790083	-2.21837	0.0265295	279.75	1	78	17	5.89222	1.60197	0.36529	-0.858294	-2.34962	0.0187924	0.0414728	0	0	1
g.Bilophila	-0.628438	0.356716	-1.76173	0.0781145	NA	0	169	49	-0.884798	0.568374	-1.55672	0.119538	NA	0	101	22	7.85877	3.0955	0.30214	-0.700882	-2.31972	0.0203558	0.0444126	0	0	0
OTU_815	-0.399918	0.421481	-0.948838	0.342703	337	1	25	135	-1.10382	0.464068	-2.37858	0.0173796	636.25	0	22	73	5.62916	4.64341	0.312004	-0.718097	-2.30156	0.02136	0.0460799	0	0	1
g.Pseudoflavonifractor	-1.15303	0.535787	-2.15203	0.031395	NA	0	169	19	-0.743417	0.838407	-0.886701	0.37524	NA	0	101	9	3.4835	1.42262	0.451472	-1.03425	-2.29085	0.0219721	0.0468738	0	1	0
OTU_22	-1.06736	0.472914	-2.25698	0.0240091	911	3	132	28	-18.49	6969.87	-0.00265284	0.997883	1520	3	92	3	4.47132	2.0585e-08	0.472914	-1.06736	-2.25698	0.0240091	0.050106	0	1	0
OTU_34	-1.22286	0.377966	-3.23537	0.00121484	1422	0	48	112	0.0878216	0.418059	0.21007	0.833613	2147.5	0	38	57	6.99996	5.7217	0.280368	-0.633367	-2.25906	0.0238798	0.050106	0	1	0
OTU_680	0.612741	0.353988	1.73096	0.0834581	227	12	95	65	0.707939	0.508153	1.39316	0.163571	74.5	4	24	71	7.98037	3.87267	0.290459	0.643844	2.21664	0.0266476	0.0550143	0	0	0
c.Deltaproteobacteria	-0.546306	0.415784	-1.31392	0.188874	465	0	130	30	-1.7527	0.790083	-2.21837	0.0265295	278.5	1	78	17	5.78447	1.60197	0.367945	-0.807948	-2.19584	0.0281033	0.0574024	0	0	1
OTU_29	0.740082	0.405427	1.82544	0.0679348	518	4	28	132	0.720473	0.627108	1.14888	0.250605	31	3	13	82	6.0838	2.54282	0.340471	0.734302	2.15673	0.031027	0.062054	0	0	0
OTU_5	1.18816	0.379379	3.13187	0.00173699	4613	0	98	62	-0.103734	0.419791	-0.247109	0.804824	1639	0	49	46	6.94791	5.67458	0.281467	0.607376	2.1579	0.0309359	0.062054	0	1	0
OTU_32	-1.38644	0.646516	-2.14449	0.0319939	1482.5	0	146	14	-18.5249	11655.1	-0.00158943	0.998732	2435	1	93	2	2.39244	7.36157e-09	0.646516	-1.38644	-2.14449	0.0319939	0.0633281	0	1	0
OTU_7	0.975873	0.461528	2.11444	0.0344778	1118	12	129	31	0.394441	0.427609	0.922435	0.356302	210.5	4	46	49	4.69466	5.46898	0.313672	0.663009	2.1137	0.0345407	0.0676716	0	1	0
OTU_3705	-0.690966	0.331276	-2.08577	0.0369992	NA	0	169	80	-0.287774	0.465761	-0.617859	0.536668	NA	0	101	30	9.11214	4.60972	0.269956	-0.555518	-2.05781	0.0396087	0.0760487	0	1	0
OTU_62	-0.555096	0.371966	-1.49233	0.135612	NA	0	169	119	-0.744117	0.513498	-1.44911	0.147306	NA	0	101	80	7.22761	3.79248	0.301236	-0.620146	-2.05867	0.0395259	0.0760487	0	0	0
g.Streptococcus	1.28313	0.859495	1.49289	0.135465	NA	0	169	10	2.61741	1.6675	1.56967	0.116493	NA	0	101	5	1.35367	0.359641	0.76398	1.56321	2.04614	0.0407421	0.0774504	0	0	0
g.Dialister	1.39995	0.510546	2.74207	0.00610534	5015	0	128	32	0.0821291	0.449361	0.182768	0.85498	1690.5	0	64	31	3.83646	4.95232	0.337315	0.657383	1.94887	0.0513112	0.0956481	0	1	0
OTU_8	-0.961805	0.341905	-2.81308	0.00490699	529.75	6	71	89	0.167362	0.427117	0.391841	0.695176	239.5	5	44	51	8.5544	5.48159	0.266918	-0.520822	-1.95124	0.0510284	0.0956481	0	1	0
o.Enterobacteriales	1.31782	0.826417	1.59461	0.110799	3558	6	148	12	0.642802	0.493361	1.3029	0.192608	340.5	8	72	23	1.4642	4.10838	0.423615	0.820163	1.9361	0.0528552	0.0966495	0	0	0
f.Enterobacteriaceae	1.31782	0.826417	1.59461	0.110799	3558	6	148	12	0.642802	0.493361	1.3029	0.192608	340.5	8	72	23	1.4642	4.10838	0.423615	0.820163	1.9361	0.0528552	0.0966495	0	0	0
f.Streptococcaceae	1.40308	1.1008	1.2746	0.202451	NA	0	169	7	2.61741	1.6675	1.56967	0.116493	NA	0	101	5	0.825242	0.359641	0.918676	1.77166	1.9285	0.0537936	0.0974374	0	0	0
g.Escherichia.Shigella	0.62537	0.383911	1.62895	0.103325	609	10	114	46	0.490171	0.481095	1.01886	0.308268	82.25	5	28	67	6.78484	4.32054	0.300078	0.572771	1.90874	0.0562954	0.0980999	0	0	0
OTU_454	0.57866	0.349874	1.65391	0.0981453	586.5	5	73	87	0.446916	0.454217	0.983926	0.325152	354.5	0	30	65	8.16916	4.84701	0.277178	0.529601	1.91069	0.0560444	0.0980999	0	0	0
OTU_41	1.71024	0.792933	2.15686	0.0310169	NA	0	169	15	0.414342	0.872611	0.47483	0.634908	NA	0	101	9	1.59048	1.31328	0.58684	1.12415	1.91559	0.0554172	0.0980999	0	1	0
OTU_57	-0.530313	0.378877	-1.3997	0.161604	NA	0	169	124	-0.557604	0.430493	-1.29527	0.195227	NA	0	101	60	6.96633	5.39595	0.284414	-0.542225	-1.90647	0.0565898	0.0980999	0	0	0
OTU_91	-0.432622	0.331739	-1.3041	0.192199	NA	0	169	85	-0.606375	0.425163	-1.42622	0.153806	NA	0	101	53	9.0867	5.53208	0.261544	-0.498374	-1.90551	0.056714	0.0980999	0	0	0
g.Clostridium_IV	-1.21059	0.640937	-1.88878	0.0589217	208.5	8	147	13	-17.1645	11279.7	-0.00152172	0.998786	337	2	94	1	2.43428	7.8597e-09	0.640937	-1.21059	-1.88878	0.0589217	0.101009	0	0	0
OTU_21	-0.91849	0.333954	-2.75035	0.00595321	NA	0	169	74	0.192903	0.420871	0.458342	0.646707	NA	0	101	43	8.96657	5.64551	0.261604	-0.489093	-1.8696	0.0615399	0.104563	0	1	0
g.Collinsella	-0.571502	0.389338	-1.46788	0.142136	NA	0	169	37	-0.544539	0.488822	-1.11398	0.265286	NA	0	101	28	6.597	4.18503	0.304544	-0.561037	-1.84222	0.065443	0.11022	0	0	0
g.Klebsiella	0.470137	0.445677	1.05488	0.291479	991	3	21	139	1.44682	0.803916	1.79971	0.0719065	121	1	9	86	5.03454	1.54731	0.389786	0.699742	1.7952	0.0726223	0.120717	0	0	0
g.Parabacteroides	-0.951624	0.604388	-1.57452	0.115366	1856	1	146	14	-0.651987	0.711536	-0.916309	0.359505	1013	1	83	12	2.73759	1.97518	0.460641	-0.826043	-1.79325	0.0729333	0.120717	0	0	0
OTU_1910	-0.459518	0.349337	-1.3154	0.188376	NA	0	169	113	-0.493865	0.432938	-1.14073	0.253983	NA	0	101	64	8.19426	5.33517	0.271869	-0.473062	-1.74004	0.0818528	0.134323	0	0	0
OTU_39	-0.553311	0.329447	-1.67951	0.0930519	NA	0	169	72	-0.275603	0.425144	-0.648258	0.516818	NA	0	101	44	9.21359	5.53259	0.260412	-0.449118	-1.72465	0.084591	0.13764	0	0	0
g.Ruminococcus	-0.599209	0.387725	-1.54545	0.122238	1025	3	122	38	-0.450249	0.641831	-0.701507	0.482987	755.5	0	81	14	6.65201	2.4275	0.331871	-0.559383	-1.68555	0.0918834	0.148249	0	0	0
OTU_65	-0.649329	0.330348	-1.96559	0.0493458	NA	0	169	76	-0.0722646	0.433149	-0.166836	0.867499	NA	0	101	40	9.16342	5.32999	0.262673	-0.437112	-1.66409	0.0960937	0.15375	0	1	0
OTU_2818	-0.545018	0.330468	-1.64923	0.0991009	NA	0	169	75	-0.246376	0.448578	-0.549237	0.582843	NA	0	101	33	9.15672	4.96963	0.266063	-0.439956	-1.65358	0.0982137	0.155843	0	0	0
OTU_676	-0.418622	0.367418	-1.13936	0.254552	NA	0	169	118	-0.598831	0.48814	-1.22676	0.219912	NA	0	101	77	7.40764	4.19674	0.293555	-0.483795	-1.64806	0.0993409	0.15634	0	0	0
g.Fusicatenibacter	-0.94933	0.597843	-1.58792	0.112303	NA	0	169	14	-17.9398	2748.56	-0.00652699	0.994792	NA	0	101	4	2.79786	1.3237e-07	0.597843	-0.94933	-1.58793	0.112303	0.175302	0	0	0
OTU_71	-0.306071	0.329504	-0.928884	0.352949	NA	0	169	82	-0.587027	0.423998	-1.3845	0.166205	NA	0	101	46	9.21038	5.56252	0.260176	-0.411861	-1.58301	0.113419	0.175617	0	0	0
OTU_30	-0.331634	0.343576	-0.965241	0.334424	723	1	96	64	-0.566563	0.432478	-1.31004	0.190183	374	1	39	56	8.47137	5.34653	0.269017	-0.422534	-1.57066	0.116261	0.177159	0	0	0
OTU_31	-0.58832	0.371877	-1.58203	0.113644	420	4	117	43	-0.252378	0.467526	-0.539816	0.589324	293	1	65	30	7.23103	4.57498	0.291037	-0.458138	-1.57416	0.115451	0.177159	0	0	0
OTU_28	-0.46409	0.340165	-1.36431	0.172471	672	5	76	84	-0.308882	0.419725	-0.735915	0.461783	291	1	45	50	8.64211	5.67636	0.264272	-0.40256	-1.52328	0.12769	0.193043	0	0	0
OTU_315	-0.715843	0.358856	-1.99479	0.0460653	NA	0	169	50	0.040081	0.457233	0.08766	0.930147	NA	0	101	29	7.76534	4.78327	0.282294	-0.4277	-1.51509	0.12975	0.194626	0	1	0
OTU_1	-0.563036	0.453649	-1.24113	0.214559	5211	0	135	25	-0.526878	0.633445	-0.831766	0.405541	6889.5	0	80	15	4.85915	2.4922	0.368822	-0.550778	-1.49334	0.135347	0.201447	0	0	0
g.Veillonella	0.37904	0.37692	1.00562	0.314596	NA	0	169	46	0.493564	0.44942	1.09822	0.272107	NA	0	101	32	7.03884	4.95102	0.288797	0.426331	1.47623	0.139882	0.206595	0	0	0
g.Sutterella	-0.161207	0.333922	-0.482768	0.62926	680	5	92	68	-0.901558	0.486686	-1.85244	0.063962	2404	0	63	32	8.96832	4.22185	0.275343	-0.398175	-1.4461	0.148148	0.217133	0	0	0
OTU_160	-0.345195	0.381402	-0.905067	0.36543	NA	0	169	127	-0.606652	0.508363	-1.19334	0.232735	NA	0	101	81	6.87437	3.86947	0.305085	-0.43936	-1.44013	0.149832	0.217937	0	0	0
f.Sutterellaceae	-0.913169	0.658671	-1.38638	0.16563	1733.25	2	149	11	23.1	11523.7	0.00200456	0.998401	2745.5	0	93	2	2.30496	7.53032e-09	0.658671	-0.913169	-1.38638	0.16563	0.239105	0	0	0
OTU_17	-0.454883	0.404678	-1.12406	0.260987	632.75	4	125	35	-0.45744	0.58528	-0.781574	0.434465	298	5	78	17	6.10634	2.91926	0.33286	-0.45571	-1.36907	0.170977	0.244981	0	0	0
OTU_26	0.211086	0.379753	0.555852	0.578312	2433.25	1	33	127	-1.20371	0.441741	-2.72492	0.00643169	1567.5	0	30	65	6.93422	5.12466	0.28797	-0.390159	-1.35486	0.175462	0.249546	0	0	1
OTU_137	-0.0957637	0.330753	-0.289532	0.772174	NA	0	169	91	-0.851023	0.452284	-1.88161	0.0598884	NA	0	101	39	9.14095	4.88853	0.26698	-0.358932	-1.34441	0.178815	0.252445	0	0	0
OTU_2	-0.480281	0.397881	-1.2071	0.227395	4023	0	126	34	-0.271074	0.478273	-0.566777	0.570866	3889	0	68	27	6.31675	4.37168	0.305874	-0.394713	-1.29044	0.196897	0.273032	0	0	0
OTU_657	-19.0745	1225.82	-0.0155606	0.987585	NA	0	169	135	-0.685061	0.530982	-1.29018	0.196989	NA	0	101	80	6.65495e-07	3.54682	0.530982	-0.685065	-1.29018	0.196987	0.273032	0	0	0
OTU_93	0.292162	0.34117	0.856356	0.391801	NA	0	169	66	0.425845	0.428922	0.992827	0.320794	NA	0	101	38	8.59131	5.43556	0.267005	0.343966	1.28824	0.197663	0.273032	0	0	0
OTU_1545	0.63705	0.34212	1.86206	0.0625944	760.5	9	85	75	-0.166971	0.462148	-0.361293	0.717881	61	5	27	68	8.54362	4.68207	0.274973	0.352416	1.28163	0.199971	0.274246	0	0	0
OTU_78	-0.641167	0.445708	-1.43853	0.150282	91	1	24	136	-0.130868	0.459888	-0.284565	0.775977	502.5	0	25	70	5.03383	4.72821	0.320059	-0.394006	-1.23104	0.218308	0.29727	0	0	0
f.Porphyromonadaceae	-18.2007	4647.53	-0.00391621	0.996875	2939.5	1	157	3	-1.36076	1.11783	-1.21732	0.223482	1939.75	0	88	7	4.62973e-08	0.800291	1.11783	-1.36076	-1.21732	0.223482	0.302173	0	0	0
OTU_1352	-0.684628	0.351809	-1.94602	0.051652	NA	0	169	104	0.227324	0.436757	0.52048	0.602729	NA	0	101	37	8.07953	5.24228	0.27398	-0.325765	-1.18901	0.234435	0.314766	0	0	0
OTU_2322	-0.336299	0.329238	-1.02145	0.307043	NA	0	169	93	-0.253097	0.415375	-0.609321	0.542312	NA	0	101	49	9.2253	5.79588	0.258017	-0.304195	-1.17897	0.238408	0.317878	0	0	0
OTU_9	-0.442526	0.344468	-1.28467	0.198909	885	3	104	56	-0.0964307	0.521739	-0.184826	0.853366	625.5	6	72	23	8.42758	3.67361	0.287466	-0.33746	-1.17392	0.240429	0.318361	0	0	0
OTU_13	-0.00736993	0.341894	-0.0215562	0.982802	737	4	100	60	0.802817	0.430958	1.86287	0.062481	394.75	1	56	39	8.55496	5.38431	0.267843	0.305581	1.14089	0.253914	0.333914	0	0	0
OTU_711	-0.456539	0.384511	-1.18732	0.2351	381.5	2	39	121	-0.120579	0.446629	-0.269975	0.78718	193	1	27	68	6.76367	5.01309	0.291398	-0.313528	-1.07594	0.281952	0.368264	0	0	0
g.Clostridium_XlVb	-0.418891	0.385663	-1.08616	0.277409	NA	0	169	38	-0.150698	0.538077	-0.280067	0.779426	NA	0	101	20	6.72334	3.45391	0.313462	-0.327873	-1.04597	0.295574	0.383447	0	0	0
f.Clostridiaceae_1	0.525222	0.435954	1.20476	0.228294	NA	0	169	34	0.103358	0.461151	0.224131	0.822655	NA	0	101	35	5.26162	4.70235	0.316799	0.326129	1.02945	0.303268	0.385612	0	0	0
g.Clostridium_sensu_stricto	0.525222	0.435954	1.20476	0.228294	NA	0	169	34	0.103358	0.461151	0.224131	0.822655	NA	0	101	35	5.26162	4.70235	0.316799	0.326129	1.02945	0.303268	0.385612	0	0	0
OTU_478	0.46748	0.329732	1.41776	0.156262	NA	0	169	79	-0.0586888	0.422556	-0.13889	0.889537	NA	0	101	60	9.19767	5.60057	0.259953	0.268345	1.03228	0.30194	0.385612	0	0	0
g.Clostridium_XVIII	1.95044	1.09736	1.77738	0.075505	NA	0	169	9	-0.0368556	0.768447	-0.0479612	0.961747	NA	0	101	9	0.830421	1.69345	0.629458	0.617017	0.980236	0.32697	0.413014	0	0	0
OTU_63	-0.112779	0.36911	-0.305543	0.759953	NA	0	169	122	-0.530623	0.459032	-1.15596	0.247697	NA	0	101	73	7.33986	4.74586	0.28765	-0.276859	-0.962488	0.335804	0.421402	0	0	0
OTU_3100	-0.0898135	0.348187	-0.257946	0.796449	NA	0	169	115	-0.586001	0.468412	-1.25104	0.210921	NA	0	101	73	8.24848	4.55768	0.279441	-0.266405	-0.95335	0.340413	0.424411	0	0	0
OTU_18	-0.289946	0.351041	-0.825961	0.408826	532	3	103	57	-0.211163	0.558226	-0.378276	0.705225	1119	2	77	18	8.11492	3.20908	0.297167	-0.26762	-0.900573	0.367815	0.455617	0	0	0
OTU_3948	0.146116	0.383189	0.381315	0.70297	NA	0	169	129	-2.17002	0.788906	-2.75067	0.00594731	NA	0	101	89	6.81041	1.60675	0.344681	-0.296012	-0.858801	0.39045	0.480554	0	0	1
OTU_2530	-0.53686	0.383386	-1.40031	0.16142	NA	0	169	126	0.140624	0.436721	0.322	0.747452	NA	0	101	65	6.80343	5.24314	0.288117	-0.241992	-0.83991	0.400959	0.490345	0	0	0
c.Gammaproteobacteria	0.251482	1.25692	0.200078	0.84142	4108.5	5	157	3	0.693232	0.806581	0.85947	0.390081	556	7	87	8	0.632972	1.53711	0.678832	0.564382	0.831402	0.405747	0.493059	0	0	0
OTU_52	0.103761	0.334422	0.310269	0.756357	NA	0	169	65	0.496475	0.502699	0.98762	0.323339	NA	0	101	22	8.94151	3.95716	0.278437	0.224241	0.805355	0.420615	0.507912	0	0	0
OTU_97	-0.829794	0.472532	-1.75606	0.0790782	NA	0	169	138	0.572085	0.587539	0.973698	0.330207	NA	0	101	83	4.47856	2.89686	0.368219	-0.279175	-0.758176	0.448346	0.538015	0	0	0
f.Peptostreptococcaceae	0.34873	0.517452	0.673938	0.500351	NA	0	169	20	0.198356	0.545717	0.363478	0.716248	NA	0	101	17	3.73474	3.35788	0.375489	0.277538	0.739139	0.459822	0.54836	0	0	0
OTU_60	-0.287277	0.425126	-0.675745	0.499203	1070	1	24	136	-0.126564	0.432917	-0.292351	0.770018	801.75	0	30	65	5.53305	5.33568	0.303327	-0.208379	-0.68698	0.492095	0.57262	0	0	0
o.Pasteurellales	-0.379861	0.329727	-1.15205	0.249302	NA	0	169	71	0.176876	0.443767	0.398578	0.690204	NA	0	101	34	9.19795	5.07796	0.264666	-0.181829	-0.687013	0.492074	0.57262	0	0	0
f.Pasteurellaceae	-0.379861	0.329727	-1.15205	0.249302	NA	0	169	71	0.176876	0.443767	0.398578	0.690204	NA	0	101	34	9.19795	5.07796	0.264666	-0.181829	-0.687013	0.492074	0.57262	0	0	0
g.Haemophilus	-0.379861	0.329727	-1.15205	0.249302	NA	0	169	71	0.176876	0.443767	0.398578	0.690204	NA	0	101	34	9.19795	5.07796	0.264666	-0.181829	-0.687013	0.492074	0.57262	0	0	0
OTU_14	0.0631402	0.329338	0.191719	0.847963	NA	0	169	99	-0.590674	0.431326	-1.36944	0.170862	NA	0	101	62	9.2197	5.37514	0.261758	-0.177653	-0.678692	0.497333	0.575228	0	0	0
OTU_152	0.231174	0.372541	0.620532	0.534907	NA	0	169	125	0.155492	0.548495	0.283488	0.776803	NA	0	101	80	7.20528	3.32395	0.308178	0.207282	0.672605	0.501199	0.576228	0	0	0
OTU_10	-0.0796527	0.330545	-0.240974	0.809575	635	3	64	96	-0.318544	0.41833	-0.761467	0.446378	2166	0	43	52	9.15249	5.7143	0.259353	-0.171475	-0.661163	0.508508	0.581152	0	0	0
OTU_2133	0.0979941	0.375536	0.260945	0.794135	NA	0	169	125	-0.59908	0.449189	-1.33369	0.182305	NA	0	101	70	7.09083	4.95612	0.288112	-0.188782	-0.65524	0.512314	0.582037	0	0	0
o.Coriobacteriales	-1.02214	1.23945	-0.824673	0.409557	544	6	156	4	0.849242	0.719247	1.18074	0.237707	282	2	85	10	0.650944	1.93306	0.622091	0.377816	0.607333	0.54363	0.610391	0	0	0
f.Coriobacteriaceae	-1.02214	1.23945	-0.824673	0.409557	544	6	156	4	0.849242	0.719247	1.18074	0.237707	282	2	85	10	0.650944	1.93306	0.622091	0.377816	0.607333	0.54363	0.610391	0	0	0
OTU_102	0.121695	0.382528	0.318134	0.750383	NA	0	169	40	0.214914	0.431383	0.498196	0.618346	NA	0	101	37	6.83397	5.37369	0.286209	0.162729	0.568567	0.56965	0.635889	0	0	0
g.Parasutterella	-0.230284	0.39025	-0.590095	0.555127	1276.5	4	123	37	-0.0642774	0.585046	-0.109867	0.912515	1354	2	77	18	6.56621	2.92159	0.324651	-0.179166	-0.551871	0.581037	0.641144	0	0	0
OTU_73	-0.14582	0.332204	-0.438949	0.660699	NA	0	169	68	-0.176223	0.515427	-0.341898	0.732428	NA	0	101	24	9.0613	3.76415	0.279231	-0.154743	-0.554177	0.579458	0.641144	0	0	0
OTU_6	-0.313437	0.46948	-0.667625	0.504373	1544	1	136	24	0.885666	1.71745	0.515686	0.606074	2079.5	0	92	3	4.53696	0.339023	0.452865	-0.230064	-0.508019	0.61144	0.667836	0	0	0
g.Romboutsia	0.229756	0.407352	0.564024	0.572738	NA	0	169	34	0.0586203	0.461866	0.126921	0.899003	NA	0	101	29	6.02643	4.6878	0.305506	0.154879	0.50696	0.612183	0.667836	0	0	0
OTU_281	-0.309758	0.349307	-0.886779	0.375198	1247	0	47	113	0.226394	0.503023	0.450068	0.652661	985.75	0	18	77	8.1957	3.95207	0.286914	-0.13533	-0.471674	0.637159	0.691156	0	0	0
c.Bacilli	18.7404	5568.5	0.00336544	0.997315	505	8	157	3	0.594259	1.55955	0.381044	0.70317	285.5	6	93	2	3.22495e-08	0.411149	1.55955	0.594261	0.381045	0.70317	0.754238	0	0	0
o.Lactobacillales	18.7404	5568.5	0.00336544	0.997315	502.5	8	157	3	0.594259	1.55955	0.381044	0.70317	285.5	6	93	2	3.22495e-08	0.411149	1.55955	0.594261	0.381045	0.70317	0.754238	0	0	0
OTU_255	-0.121356	0.381797	-0.317856	0.750594	NA	0	169	128	-0.0726434	0.522571	-0.139011	0.889441	NA	0	101	80	6.86017	3.66192	0.308283	-0.104403	-0.338661	0.734865	0.783856	0	0	0
f.Veillonellaceae	-0.130528	1.53406	-0.0850866	0.932193	5322	0	158	2	-0.245041	0.746912	-0.328072	0.742857	1885.5	0	86	9	0.424931	1.79251	0.671544	-0.223097	-0.332215	0.739727	0.784683	0	0	0
c.Alphaproteobacteria	0.388931	0.391187	0.994233	0.320109	272	2	29	131	-0.284032	0.444293	-0.63929	0.522634	535.75	3	34	61	6.53479	5.06596	0.293601	0.095053	0.323749	0.746128	0.787124	0	0	0
OTU_20	0.271685	0.343948	0.789902	0.429585	206	6	91	69	-0.694369	0.468269	-1.48284	0.138116	230	3	60	35	8.45308	4.56047	0.277206	-0.0668593	-0.24119	0.809408	0.849215	0	0	0
OTU_146	0.215279	0.327886	0.656569	0.511458	NA	0	169	73	-0.216353	0.421183	-0.513679	0.607476	NA	0	101	53	9.30155	5.63713	0.258728	0.0524024	0.202538	0.839496	0.871261	0	0	0
OTU_2167	0.120669	0.349561	0.345201	0.729943	NA	0	169	117	-0.334793	0.439593	-0.761598	0.4463	NA	0	101	65	8.18378	5.17486	0.273602	-0.0557677	-0.203828	0.838488	0.871261	0	0	0
OTU_59	-0.0631276	0.335434	-0.188197	0.850722	736.5	1	94	66	0.0450167	0.455635	0.0987999	0.921297	536	2	60	35	8.88765	4.81687	0.270127	-0.0251169	-0.092982	0.925918	0.955786	0	0	0
OTU_74	0.46141	0.412625	1.11823	0.263468	305	1	23	137	-0.499497	0.44367	-1.12583	0.260238	703.25	1	30	65	5.87339	5.08018	0.30215	0.015749	0.0521232	0.958431	0.984057	0	0	0
OTU_50	-0.447592	0.383912	-1.16587	0.243667	1520.25	0	33	127	0.868339	0.524665	1.65504	0.097917	872	0	20	75	6.78479	3.63276	0.309826	0.0112935	0.036451	0.970923	0.991581	0	0	0
f.Rikenellaceae	-17.9024	2954.94	-0.00605848	0.995166	3558.5	0	154	6	-18.1958	6708.78	-0.00271223	0.997836	1941.75	0	92	3	1.14526e-07	2.22184e-08	2704.24	-17.9501	-0.00663775	0.994704	0.997364	0	0	0
g.Alistipes	-17.9024	2954.94	-0.00605848	0.995166	3552.5	0	154	6	-18.1958	6708.78	-0.00271223	0.997836	1941.75	0	92	3	1.14526e-07	2.22184e-08	2704.24	-17.9501	-0.00663775	0.994704	0.997364	0	0	0
g.Blautia	-17.8556	11059.8	-0.00161446	0.998712	NA	0	169	1	-18.0492	6262.16	-0.00288226	0.9977	NA	0	101	1	8.1753e-09	2.55007e-08	5449.29	-18.0022	-0.00330359	0.997364	0.997364	0	0	0
g.Ruminococcus2	-18.8448	1799.29	-0.0104735	0.991644	NA	0	169	11	-18.4302	4408.43	-0.00418067	0.996664	NA	0	101	3	3.08885e-07	5.14554e-08	1665.88	-18.7856	-0.0112767	0.991003	0.997364	0	0	0
																									88	47

## Sheet: Table S5
Supplementary Table S5: PSC vs. PSC-IBD differential abundance analysis; Taxonomic annotations of OTUs are given in Supplementary Table S11
	GER.b.count	GER.se.count	GER.z.count	GER.p.count	GER.thresh	GER.n.excl	GER.n.count	GER.n.zero	NOR.b.count	NOR.se.count	NOR.z.count	NOR.p.count	NOR.thresh	NOR.n.excl	NOR.n.count	NOR.n.zero	GER.w.count	NOR.w.count	META.se	META.b	META.Z	META.p	META.p.adj	RESULT
g.Blautia	0.28146	0.212876	1.32218	0.186108	641	1	64	1	0.71679	0.203852	3.51622	0.00043774	191.25	1	56	1	22.0673	24.064	0.147232	0.508546	3.45405	0.00055224	0.0624031	0
OTU_65	-1.63964	1.29744	-1.26375	0.206319	386	1	26	39	-2.00453	0.687911	-2.91394	0.00356895	147.5	3	32	25	0.594056	2.11317	0.607767	-1.92446	-3.16645	0.00154313	0.087187	0
o.Pasteurellales	-2.06017	1.1758	-1.75215	0.079748	405.5	1	31	34	-1.69249	0.760862	-2.22444	0.0261188	173	3	37	20	0.723329	1.72738	0.638784	-1.80101	-2.81944	0.00481075	0.108723	0
f.Pasteurellaceae	-2.06017	1.1758	-1.75215	0.079748	405.5	1	31	34	-1.69249	0.760862	-2.22444	0.0261188	173	3	37	20	0.723329	1.72738	0.638784	-1.80101	-2.81944	0.00481075	0.108723	0
g.Haemophilus	-2.04117	1.17658	-1.73482	0.0827718	404	1	31	34	-1.7327	0.758361	-2.2848	0.0223246	164	3	37	20	0.722362	1.73879	0.637427	-1.82324	-2.86031	0.00423228	0.108723	0
f.Lactobacillaceae	1.13266	0.694396	1.63115	0.10286	356	8	48	17	1.94453	0.946461	2.05453	0.0399247	190	3	29	28	2.07389	1.11633	0.559873	1.41675	2.53049	0.0113903	0.183872	0
OTU_35	1.9403	1.46051	1.32851	0.184009	1215.5	0	7	58	5.86961	2.2265	2.63625	0.00838272	1666	0	14	43	0.468803	0.201723	1.22121	3.12241	2.5568	0.0105639	0.183872	0
c.Bacilli	0.972957	0.304283	3.19754	0.00138605	1504.75	1	65	0	-0.0477551	0.327805	-0.145681	0.884173	421.5	5	56	1	10.8005	9.30613	0.223013	0.500532	2.24441	0.0248061	0.201682	0
c.Erysipelotrichia	0.463842	0.220685	2.10183	0.0355679	545	6	65	0	0.272994	0.267471	1.02065	0.307422	427.5	2	57	0	20.5332	13.978	0.170224	0.386543	2.27079	0.0231594	0.201682	0
o.Erysipelotrichales	0.463842	0.220685	2.10183	0.0355679	545	6	65	0	0.272994	0.267471	1.02065	0.307422	427.5	2	57	0	20.5332	13.978	0.170224	0.386543	2.27079	0.0231594	0.201682	0
o.Lactobacillales	0.975166	0.306915	3.17731	0.00148646	1494.25	1	65	0	-0.0415371	0.330196	-0.125795	0.899894	421.5	5	56	1	10.6161	9.17184	0.224802	0.503916	2.2416	0.0249872	0.201682	0
f.Erysipelotrichaceae	0.463842	0.220685	2.10183	0.0355679	545	6	65	0	0.272994	0.267471	1.02065	0.307422	427.5	2	57	0	20.5332	13.978	0.170224	0.386543	2.27079	0.0231594	0.201682	0
g.Holdemanella	0.014809	3.36045	0.00440683	0.996484	694	0	6	59	1.46404	0.604977	2.42	0.0155206	689	0	9	48	0.0885532	2.73226	0.595406	1.41855	2.38249	0.017196	0.201682	0
g.Lactobacillus	1.05188	0.720002	1.46094	0.144033	302	8	48	17	1.92513	0.953786	2.01841	0.0435487	190	3	29	28	1.929	1.09925	0.57465	1.36887	2.38209	0.0172148	0.201682	0
OTU_29	-1.37566	1.24671	-1.10343	0.269839	1025.25	2	13	52	-4.77434	2.05687	-2.32117	0.0202778	67	2	9	48	0.643385	0.236367	1.06615	-2.2888	-2.14678	0.0318108	0.239642	0
o.Coriobacteriales	0.306305	0.374208	0.818542	0.413048	491	2	62	3	0.745148	0.39859	1.86946	0.0615592	285.25	1	52	5	7.14126	6.29428	0.272818	0.511894	1.87632	0.060611	0.402885	0
f.Coriobacteriaceae	0.306305	0.374208	0.818542	0.413048	491	2	62	3	0.745148	0.39859	1.86946	0.0615592	285.25	1	52	5	7.14126	6.29428	0.272818	0.511894	1.87632	0.060611	0.402885	0
OTU_815	2.11684	2.86691	0.73837	0.460289	487	1	4	61	0.771302	0.441968	1.74515	0.0809585	587.25	0	6	51	0.121667	5.11938	0.436808	0.802537	1.83728	0.0661692	0.415395	0
p.Actinobacteria	0.14729	0.250141	0.588828	0.555977	577.5	2	65	0	0.655937	0.32734	2.00384	0.0450873	329.5	1	53	4	15.9819	9.33258	0.198754	0.334811	1.68455	0.0920755	0.433522	0
c.Actinobacteria	0.14729	0.250141	0.588828	0.555977	577.5	2	65	0	0.655937	0.32734	2.00384	0.0450873	329.5	1	53	4	15.9819	9.33258	0.198754	0.334811	1.68455	0.0920755	0.433522	0
f.Veillonellaceae	0.15656	0.325183	0.481452	0.630195	5851	0	64	1	0.659842	0.335691	1.96563	0.0493417	2689	0	51	6	9.45678	8.87405	0.233566	0.400202	1.71344	0.0866308	0.433522	0
g.Oscillibacter	0.0516715	0.304742	0.169558	0.865357	743	0	57	8	0.373494	0.193706	1.92814	0.0538371	854	0	57	0	10.768	26.651	0.163476	0.280883	1.71819	0.0857616	0.433522	0
OTU_1545	0.621848	1.71972	0.361599	0.717652	1068	6	39	26	2.47304	1.31659	1.87836	0.0603313	217	4	15	42	0.338132	0.576895	1.0454	1.78897	1.71127	0.0870309	0.433522	0
OTU_66	1.07626	0.6126	1.75688	0.0789384	403	0	16	49	0.333954	0.352125	0.948398	0.342927	489.25	1	38	19	2.66468	8.06506	0.305285	0.518304	1.69777	0.0895511	0.433522	0
OTU_281	0.0305932	1.33429	0.0229285	0.981707	2768.75	0	13	52	1.73953	0.904513	1.92317	0.0544587	1500.25	0	10	47	0.561692	1.22228	0.748697	1.20146	1.60474	0.108551	0.473385	0
OTU_34	-0.398779	2.34334	-0.170175	0.864872	2211.5	0	6	59	-2.10002	1.22158	-1.7191	0.0855969	2361.25	0	22	35	0.182108	0.670124	1.08323	-1.73649	-1.60306	0.10892	0.473385	0
f.Prevotellaceae	-2.0115	1.45562	-1.38188	0.167008	2170.25	1	29	36	-0.751837	1.17855	-0.637935	0.523516	3665	2	41	16	0.471959	0.719955	0.915962	-1.25062	-1.36536	0.172139	0.606815	0
f.Streptococcaceae	0.184555	0.318667	0.579148	0.562489	345	3	64	1	0.573204	0.398325	1.43904	0.15014	318	1	55	2	9.84751	6.30268	0.248835	0.336227	1.35121	0.17663	0.606815	0
g.Collinsella	0.174209	0.427675	0.407339	0.683759	359.75	3	45	20	0.884397	0.525848	1.68185	0.0925982	281	1	37	20	5.46729	3.61642	0.331794	0.45695	1.37721	0.168447	0.606815	0
g.Prevotella	-0.857189	1.18126	-0.725656	0.46805	595	4	26	39	-1.38573	1.15806	-1.19659	0.231467	3514	3	37	20	0.716652	0.745651	0.826954	-1.1267	-1.36247	0.17305	0.606815	0
g.Roseburia	-0.366509	0.364195	-1.00635	0.314246	1122.5	1	57	8	-0.242975	0.258391	-0.940339	0.347044	1479	1	57	0	7.53933	14.9778	0.210739	-0.284337	-1.34924	0.177259	0.606815	0
OTU_20	0.185834	0.512127	0.362866	0.716705	317	2	37	28	0.678097	0.466237	1.45441	0.145834	228.5	3	32	25	3.8128	4.60031	0.344764	0.455005	1.31976	0.186916	0.606815	0
OTU_32	-0.0456747	0.390383	-0.117	0.90686	1571.75	0	55	10	-0.454865	0.2755	-1.65105	0.0987278	2897	0	55	2	6.56173	13.1752	0.225092	-0.318826	-1.41642	0.156652	0.606815	0
OTU_435	0.555804	0.793068	0.700827	0.483411	92	1	12	53	0.750139	0.663616	1.13038	0.258316	32.5	1	4	53	1.58993	2.27073	0.508943	0.670106	1.31666	0.187951	0.606815	0
OTU_711	-0.017529	1.04634	-0.0167528	0.986634	539.5	0	10	55	1.17973	0.716699	1.64606	0.099752	469	0	14	43	0.913393	1.94682	0.59129	0.797391	1.34856	0.177478	0.606815	0
g.Klebsiella	-4.08639	2.50311	-1.63252	0.10257	1405	1	8	57	-0.739063	1.76469	-0.418807	0.675357	181	1	7	50	0.159602	0.321118	1.44229	-1.8504	-1.28295	0.199509	0.626235	0
p.Firmicutes	0.134587	0.0862452	1.56051	0.118639	14014	0	65	0	0.0226689	0.0794463	0.285336	0.775387	14706.5	0	57	0	134.441	158.436	0.058433	0.0740431	1.26715	0.205103	0.626396	0
g.Streptococcus	0.133047	0.329016	0.404377	0.685935	366	2	63	2	0.596904	0.406797	1.46733	0.142287	317	1	55	2	9.23772	6.04288	0.255817	0.316484	1.23715	0.216032	0.64241	0
g.Escherichia.Shigella	0.787795	0.919142	0.857098	0.391391	1415.5	0	50	15	0.686179	0.806012	0.851325	0.394589	134	5	19	38	1.18368	1.53928	0.60601	0.730352	1.20518	0.228133	0.644772	0
OTU_6	0.152694	0.4737	0.322344	0.747192	1712.25	0	53	12	0.444107	0.35201	1.26163	0.207081	2234	0	55	2	4.45649	8.07033	0.28254	0.340435	1.20491	0.228238	0.644772	0
p.Bacteroidetes	-0.222069	0.162355	-1.3678	0.171375	14252.2	0	65	0	-0.0504635	0.110628	-0.456153	0.64828	11987	0	57	0	37.9376	81.7083	0.0914221	-0.104877	-1.14717	0.251312	0.683931	0
c.Bacteroidia	-0.222315	0.169311	-1.31306	0.189163	14254.5	0	65	0	-0.0513238	0.110579	-0.464135	0.642551	11984	0	57	0	34.8844	81.7808	0.0925826	-0.102452	-1.10661	0.268464	0.683931	0
o.Bacteroidales	-0.222315	0.169311	-1.31306	0.189163	14254.5	0	65	0	-0.0513238	0.110579	-0.464135	0.642551	11984	0	57	0	34.8844	81.7808	0.0925826	-0.102452	-1.10661	0.268464	0.683931	0
OTU_58	0.0987269	0.351699	0.280714	0.778929	433.25	0	37	28	0.498635	0.379907	1.31252	0.189345	179	1	39	18	8.0846	6.92861	0.258085	0.283285	1.09764	0.272362	0.683931	0
OTU_8	2.17561	1.7036	1.27707	0.201579	516.25	1	15	50	-0.881766	0.553728	-1.59242	0.111291	280	5	27	30	0.34456	3.26142	0.526609	-0.589627	-1.11967	0.262855	0.683931	0
g.Bilophila	0.0339682	0.338785	0.100265	0.920134	455	0	38	27	0.484997	0.340938	1.42253	0.154871	213.75	1	40	17	8.7127	8.60296	0.240315	0.258053	1.07381	0.282906	0.694966	0
g.Alistipes	-0.178522	0.310893	-0.574223	0.565817	3596.5	0	59	6	-0.236982	0.287403	-0.824566	0.409618	2096.25	0	54	3	10.3462	12.1065	0.211041	-0.210044	-0.995276	0.319602	0.709467	0
g.Clostridium_IV	-0.0515608	0.413844	-0.12459	0.900848	249	5	56	9	-0.423442	0.340849	-1.24231	0.214121	281	2	56	1	5.83884	8.60746	0.263101	-0.273137	-1.03815	0.299202	0.709467	0
g.Faecalibacterium	-0.171163	0.389029	-0.439974	0.659956	5010	0	60	5	-0.186841	0.208502	-0.896111	0.370193	10424	0	57	0	6.60748	23.0028	0.183772	-0.183342	-0.997663	0.318443	0.709467	0
g.Parasutterella	-0.809402	0.937894	-0.863	0.388138	2085	0	48	17	0.799057	0.502514	1.59012	0.111808	1783	0	45	12	1.13682	3.96008	0.442942	0.440303	0.994043	0.320202	0.709467	0
OTU_18	-1.20442	0.585848	-2.05586	0.0397958	793	0	36	29	0.350902	0.585461	0.59936	0.548933	1096.5	2	45	12	2.9136	2.91746	0.41412	-0.426246	-1.02928	0.303347	0.709467	0
f.Rikenellaceae	-0.148439	0.310223	-0.478491	0.632301	3596.5	0	59	6	-0.237249	0.287361	-0.825611	0.409025	2096.25	0	54	3	10.3908	12.11	0.210815	-0.196237	-0.930849	0.351932	0.72306	0
g.Dialister	0.184107	0.43611	0.422156	0.672911	5190.5	0	57	8	0.352842	0.39739	0.887897	0.374596	2799.25	0	38	19	5.25784	6.33236	0.293734	0.276296	0.940632	0.346893	0.72306	0
OTU_381	-0.160577	0.64568	-0.248695	0.803597	213	2	25	40	-0.41635	0.429524	-0.969327	0.332382	497	0	43	14	2.39864	5.42031	0.357623	-0.337886	-0.944809	0.344756	0.72306	0
OTU_44	0.364077	0.563253	0.646383	0.518032	706.5	0	26	39	0.223696	0.304178	0.73541	0.46209	305	1	43	14	3.15205	10.808	0.267644	0.255392	0.954226	0.339969	0.72306	0
OTU_13	0.126932	0.450298	0.281884	0.778032	1116	0	40	25	0.486815	0.476915	1.02076	0.30737	409.5	1	37	20	4.93175	4.39661	0.327414	0.29655	0.905735	0.365076	0.736672	0
OTU_19	-0.0581519	0.411846	-0.141198	0.887713	600.25	0	17	48	0.497215	0.378791	1.31264	0.189305	228	1	25	32	5.89563	6.96948	0.2788	0.24271	0.870551	0.383999	0.761262	0
o.Burkholderiales	-0.915418	0.320824	-2.85333	0.00432634	2441.5	0	65	0	0.211357	0.222132	0.951492	0.341355	3391	0	57	0	9.71552	20.2665	0.182629	-0.153769	-0.841974	0.399802	0.772237	0
OTU_680	0.379571	1.70966	0.222016	0.824301	547.5	4	43	22	-0.890149	0.852109	-1.04464	0.296189	85.5	4	17	40	0.342124	1.37724	0.762634	-0.637496	-0.835914	0.403203	0.772237	0
g.Phascolarctobacterium	0.880842	0.599055	1.47039	0.141457	2540.5	0	15	50	-0.390148	0.726851	-0.536764	0.59143	1438.25	0	20	37	2.78655	1.89282	0.462282	0.366723	0.793289	0.427609	0.805331	0
OTU_9	-0.66529	0.750877	-0.886018	0.375608	1464.5	0	37	28	-0.166295	0.723421	-0.229873	0.818191	1309.75	1	42	15	1.77363	1.91081	0.520972	-0.406503	-0.780278	0.435227	0.806241	0
c.Betaproteobacteria	-0.807268	0.314386	-2.56776	0.0102357	2861.75	0	65	0	0.167284	0.20556	0.813793	0.415764	3146.5	0	57	0	10.1175	23.6658	0.172048	-0.124578	-0.72409	0.469011	0.841241	0
OTU_5	0.0769477	0.575019	0.133818	0.893547	4473	0	46	19	0.433469	0.508356	0.852688	0.393832	1997.5	0	28	29	3.02438	3.86959	0.38086	0.277063	0.727467	0.46694	0.841241	0
c.Negativicutes	0.119062	0.22403	0.531454	0.595104	4872.25	0	65	0	0.0895322	0.242725	0.368863	0.71223	2536.5	0	57	0	19.9245	16.9735	0.164626	0.105478	0.640711	0.52171	0.866812	0
o.Selenomonadales	0.119062	0.22403	0.531454	0.595104	4872.25	0	65	0	0.0895322	0.242725	0.368863	0.71223	2536.5	0	57	0	19.9245	16.9735	0.164626	0.105478	0.640711	0.52171	0.866812	0
f.Bacteroidaceae	-0.130128	0.203626	-0.639055	0.522787	11733	0	65	0	-0.0469793	0.186376	-0.252068	0.800988	11063	0	57	0	24.1175	28.7887	0.137482	-0.0848832	-0.617412	0.536963	0.866812	0
g.Bacteroides	-0.130128	0.203626	-0.639055	0.522787	11733	0	65	0	-0.0469793	0.186376	-0.252068	0.800988	11063	0	57	0	24.1175	28.7887	0.137482	-0.0848832	-0.617412	0.536963	0.866812	0
g.Barnesiella	-0.193872	0.304659	-0.636359	0.524542	1384	1	42	23	0.801311	0.406304	1.9722	0.0485873	789	0	33	24	10.7739	6.05755	0.243747	0.164289	0.674015	0.500302	0.866812	0
OTU_1	0.576162	0.386779	1.48964	0.136318	5116	0	51	14	-0.239185	0.390458	-0.612575	0.540157	8373.75	0	46	11	6.68459	6.55919	0.274786	0.172348	0.627211	0.530521	0.866812	0
OTU_68	-2.08996	2.02166	-1.03378	0.301238	557	0	3	62	-0.235334	0.866889	-0.271469	0.78603	486	0	11	46	0.244671	1.33068	0.796731	-0.52338	-0.656909	0.511239	0.866812	0
f.Porphyromonadaceae	-0.179485	0.26847	-0.668548	0.503784	3503.5	0	62	3	-0.0514047	0.240032	-0.214158	0.830424	2022	0	51	6	13.8742	17.3565	0.178941	-0.108304	-0.605253	0.545011	0.867412	0
c.Alphaproteobacteria	-1.06431	0.804561	-1.32284	0.185888	398	0	11	54	5.70903	2.27476	2.50973	0.0120824	515.5	0	16	41	1.54484	0.193254	0.758514	-0.311194	-0.410268	0.681609	0.889357	0
c.Clostridia	0.0631592	0.0979404	0.644874	0.519009	11326	0	65	0	-0.00524129	0.0951803	-0.0550669	0.956085	13053.5	0	57	0	104.25	110.384	0.0682576	0.0279816	0.409941	0.681849	0.889357	0
c.Deltaproteobacteria	-0.332308	0.30821	-1.07819	0.280949	674	0	49	16	0.182836	0.387137	0.472278	0.636728	267.75	1	42	15	10.5271	6.67224	0.241126	-0.132465	-0.549359	0.582759	0.889357	0
c.Gammaproteobacteria	0.244136	0.460673	0.529955	0.596143	8114	0	64	1	0.0627667	0.631408	0.0994075	0.920815	914	5	53	4	4.7121	2.5083	0.372151	0.18113	0.48671	0.626464	0.889357	0
o.Clostridiales	0.0634495	0.0980301	0.647245	0.517473	11331.8	0	65	0	-0.00531821	0.0951705	-0.0558809	0.955437	13081	0	57	0	104.059	110.407	0.0682843	0.0280481	0.410754	0.681253	0.889357	0
o.Desulfovibrionales	-0.283054	0.299837	-0.944025	0.345157	680	0	48	17	0.191741	0.38687	0.495622	0.620161	267.75	1	42	15	11.1232	6.68143	0.236992	-0.10488	-0.442547	0.658093	0.889357	0
f.Ruminococcaceae	-0.0658593	0.181517	-0.362827	0.716734	7755	0	64	1	-0.0323307	0.136	-0.237725	0.812094	13237.5	0	57	0	30.3504	54.0655	0.10884	-0.0443854	-0.407804	0.683417	0.889357	0
g.Lachnospiracea_incertae_sedis	-0.225144	0.258015	-0.872601	0.382881	1340.75	0	65	0	0.0803022	0.261729	0.306814	0.758985	1715.5	1	57	0	15.0214	14.5981	0.183743	-0.0746038	-0.406022	0.684726	0.889357	0
g.Sutterella	-1.12637	0.805123	-1.399	0.161814	826.5	1	33	32	0.306378	0.601318	0.509511	0.610394	2525.5	0	33	24	1.54268	2.76561	0.481779	-0.206647	-0.428925	0.667978	0.889357	0
OTU_16	-0.349779	0.376751	-0.928407	0.353196	904	1	48	17	0.0888055	0.389539	0.227976	0.819665	1571.75	1	48	9	7.04515	6.5902	0.270811	-0.137803	-0.508854	0.610855	0.889357	0
OTU_26	0.664014	0.822459	0.807352	0.419464	2580.5	0	10	55	-1.40389	0.921031	-1.52426	0.127444	1684.75	0	10	47	1.47833	1.17883	0.613467	-0.253398	-0.413059	0.679563	0.889357	0
OTU_28	-0.338198	0.948415	-0.356593	0.721396	967	2	24	41	-0.357999	1.10842	-0.322983	0.746708	357	0	24	33	1.11174	0.813943	0.720622	-0.346568	-0.480929	0.630567	0.889357	0
OTU_454	0.200633	1.13121	0.177362	0.859224	374.75	4	31	34	0.440025	1.10339	0.398794	0.690045	338	0	19	38	0.781475	0.821377	0.789866	0.323309	0.409321	0.682304	0.889357	0
OTU_59	0.0602571	0.412052	0.146237	0.883735	802	1	36	29	0.332408	0.481842	0.689869	0.490276	651	0	35	22	5.88973	4.30715	0.31316	0.175213	0.559501	0.57582	0.889357	0
OTU_61	0.492422	0.764252	0.644319	0.519369	568	2	18	47	0.0490665	0.893244	0.0549307	0.956194	303	1	28	29	1.71209	1.25331	0.580708	0.30504	0.52529	0.599382	0.889357	0
OTU_7	-0.947522	0.654907	-1.4468	0.147952	1102.75	6	57	8	1.07316	0.95125	1.12816	0.259253	248	4	29	28	2.33153	1.10512	0.539427	-0.297732	-0.551941	0.580989	0.889357	0
p.Proteobacteria	-0.133788	0.229639	-0.582601	0.560162	9865.75	0	65	0	0.00520828	0.204778	0.0254338	0.979709	4529.5	0	57	0	18.9631	23.847	0.152836	-0.0563613	-0.368769	0.7123	0.900008	0
o.Enterobacteriales	0.196399	0.51834	0.378899	0.704763	8561.25	0	63	2	-0.201345	1.06351	-0.189322	0.849841	525.5	6	46	11	3.72195	0.884137	0.465944	0.120052	0.257653	0.796675	0.900008	0
f.Acidaminococcaceae	0.188709	0.56031	0.336794	0.736272	3075	0	21	44	-0.617721	0.701797	-0.880199	0.378751	1582	0	23	34	3.18524	2.03038	0.437872	-0.125224	-0.285984	0.774891	0.900008	0
f.Desulfovibrionaceae	-0.269206	0.316204	-0.851368	0.394565	666	0	46	19	0.20502	0.373235	0.549306	0.582796	264.5	1	41	16	10.0015	7.17851	0.241262	-0.0710547	-0.294513	0.768366	0.900008	0
f.Enterobacteriaceae	0.196399	0.51834	0.378899	0.704763	8561.25	0	63	2	-0.201345	1.06351	-0.189322	0.849841	525.5	6	46	11	3.72195	0.884137	0.465944	0.120052	0.257653	0.796675	0.900008	0
f.Sutterellaceae	-0.992205	0.424234	-2.33881	0.0193451	2564.5	0	58	7	0.427529	0.254504	1.67985	0.0929858	3405.5	0	57	0	5.55634	15.4387	0.218244	0.051797	0.237336	0.812396	0.900008	0
g.Clostridium_XlVa	0.293503	0.262398	1.11854	0.263335	1077.5	2	65	0	-0.252082	0.209748	-1.20183	0.22943	578.5	1	57	0	14.5238	22.7301	0.163838	-0.0393804	-0.240362	0.810049	0.900008	0
g.Ruminococcus	-0.135218	0.361078	-0.374483	0.708045	1113	0	45	20	0.262966	0.354178	0.742469	0.457803	613	0	47	10	7.67004	7.9718	0.252846	0.0677152	0.267812	0.788844	0.900008	0
OTU_10	-1.21717	1.30701	-0.931256	0.351721	770	1	22	43	0.0638894	0.729227	0.0876125	0.930185	2086	0	23	34	0.585381	1.88051	0.636815	-0.240222	-0.377225	0.706007	0.900008	0
OTU_11	0.155188	0.436393	0.355616	0.722129	1065.5	0	21	44	0.035624	0.377913	0.0942652	0.924899	662.75	0	28	29	5.25102	7.00191	0.28568	0.0868636	0.304059	0.761083	0.900008	0
OTU_2	-0.074108	0.53686	-0.13804	0.890209	4147	0	48	17	0.708528	0.919613	0.770464	0.441025	5098	0	39	18	3.46958	1.18247	0.463637	0.124824	0.269229	0.787754	0.900008	0
OTU_3	-0.524958	0.374141	-1.4031	0.160587	4393	0	55	10	0.247833	0.301712	0.821421	0.411406	2670	0	53	4	7.14378	10.9853	0.234861	-0.0566853	-0.241356	0.809279	0.900008	0
OTU_30	-0.237816	0.67396	-0.352864	0.724191	1067	1	32	33	0.112461	1.4375	0.0782336	0.937642	433.75	0	18	39	2.20157	0.483934	0.610221	-0.174695	-0.286282	0.774662	0.900008	0
OTU_31	-0.014943	0.418416	-0.0357133	0.971511	715	1	42	23	0.164159	0.372517	0.440676	0.659448	361.5	1	37	20	5.71194	7.20623	0.278227	0.0849668	0.305386	0.760072	0.900008	0
OTU_57	0.800432	3.24985	0.246299	0.805451	535	0	6	59	0.32954	1.88215	0.175088	0.861011	40	3	17	40	0.0946836	0.282289	1.62872	0.447814	0.274949	0.783356	0.900008	0
OTU_50	-0.490598	1.2121	-0.404751	0.685661	1514	0	6	59	-0.0117033	0.618346	-0.0189268	0.984899	916.5	0	14	43	0.680648	2.6154	0.550812	-0.110597	-0.20079	0.840863	0.9225	0
g.Parabacteroides	-0.120107	0.289529	-0.414835	0.678263	2384	0	56	9	0.207238	0.298933	0.693257	0.488148	1341.25	1	48	9	11.9293	11.1906	0.207973	0.0383355	0.184329	0.853755	0.927638	0
OTU_17	-0.0371565	0.384028	-0.0967545	0.922921	1214	0	47	18	0.133895	0.397526	0.336821	0.736252	325	4	45	12	6.78068	6.32804	0.276198	0.0454162	0.164434	0.86939	0.932198	0
OTU_74	-1.52842	1.10587	-1.38209	0.166943	385	0	8	57	6.76709	2.48776	2.72016	0.0065251	745	0	13	44	0.817695	0.161579	1.01053	-0.15967	-0.158007	0.874452	0.932198	0
OTU_96	0.0322265	0.468893	0.0687289	0.945205	170.5	2	38	27	-0.070505	0.393971	-0.17896	0.857969	324.75	2	46	11	4.54834	6.44277	0.301633	-0.0279926	-0.0928036	0.92606	0.977988	0
f.Lachnospiraceae	0.0397486	0.122121	0.325486	0.744813	4601.5	0	65	0	-0.0496133	0.127562	-0.388936	0.697323	5067	0	57	0	67.0534	61.4554	0.0882132	-0.00298601	-0.0338499	0.972997	0.991919	0
OTU_15	0.0372121	0.466297	0.0798035	0.936394	1600	0	46	19	-0.0949771	0.567586	-0.167335	0.867106	527.5	1	42	15	4.59912	3.10411	0.3603	-0.0160551	-0.0445604	0.964458	0.991919	0
OTU_206	0.452224	0.648529	0.697307	0.485611	493	3	34	31	-0.201194	0.426971	-0.471211	0.63749	1368	0	50	7	2.37762	5.48533	0.356621	-0.00361179	-0.0101278	0.991919	0.991919	0
OTU_22	0.286763	0.63871	0.448971	0.653452	942.5	1	46	19	-0.0691538	0.330363	-0.209327	0.834193	1978.5	2	54	3	2.45128	9.16258	0.293435	0.00596761	0.0203371	0.983774	0.991919	0
OTU_38	0.974457	0.425092	2.29234	0.0218858	425.5	1	31	34	-0.551308	0.32268	-1.70853	0.0875379	255.25	2	42	15	5.53394	9.6041	0.257019	0.00645811	0.025127	0.979954	0.991919	0
OTU_4	-0.443726	0.580792	-0.764002	0.444866	1888	0	40	25	0.205419	0.382455	0.537105	0.591195	1233.5	0	41	16	2.96455	6.83657	0.31942	0.00907131	0.0283993	0.977344	0.991919	0

## Sheet: Table S6
Supplementary Table S6: PSC vs. PSC-IBD differential prevalence analysis; Taxonomic annotations of OTUs are given in Supplementary Table S11
	GER.b.zero	GER.se.zero	GER.z.zero	GER.p.zero	GER.thresh	GER.n.excl	GER.n.count	GER.n.zero	NOR.b.zero	NOR.se.zero	NOR.z.zero	NOR.p.zero	NOR.thresh	NOR.n.excl	NOR.n.count	NOR.n.zero	GER.w.zero	NOR.w.zero	META.se	META.b	META.Z	META.p	META.p.adj	RESULT
OTU_28	-1.83438	0.648181	-2.83004	0.0046542	967	2	24	41	-1.89735	0.618891	-3.06573	0.00217141	357	0	24	33	2.38017	2.61079	0.447619	-1.86732	-4.17168	3.02367e-05	0.00483788	1
g.Bilophila	-2.41133	0.705255	-3.41909	0.000628313	455	0	38	27	-1.45099	0.7158	-2.02708	0.0426537	213.75	1	40	17	2.01052	1.95172	0.502377	-1.93828	-3.85822	0.000114214	0.00913712	1
OTU_58	-2.15562	0.673649	-3.19991	0.00137469	433.25	0	37	28	-1.127	0.65343	-1.72475	0.0845724	179	1	39	18	2.2036	2.34208	0.46903	-1.62564	-3.46597	0.000528324	0.0281773	0
OTU_96	-1.70549	0.632712	-2.69552	0.00702787	170.5	2	38	27	-2.09163	1.09419	-1.91158	0.0559307	324.75	2	46	11	2.49797	0.835243	0.547732	-1.80225	-3.29038	0.00100051	0.0349334	0
OTU_146	-1.64236	0.597357	-2.74938	0.00597086	NA	0	74	29	-1.07169	0.565835	-1.89399	0.0582257	NA	0	63	34	2.80241	3.12335	0.410798	-1.34157	-3.26577	0.00109167	0.0349334	0
f.Desulfovibrionaceae	-1.69202	0.684978	-2.47019	0.0135042	666	0	46	19	-1.3388	0.716935	-1.8674	0.0618461	264.5	1	41	16	2.13131	1.94554	0.495265	-1.52346	-3.07605	0.00209761	0.0559362	0
o.Desulfovibrionales	-1.813	0.725345	-2.49949	0.0124371	680	0	48	17	-1.23933	0.718067	-1.72593	0.0843609	267.75	1	42	15	1.90069	1.93941	0.510304	-1.52327	-2.98503	0.00283555	0.0648125	0
c.Deltaproteobacteria	-1.62437	0.720415	-2.25478	0.0241474	674	0	49	16	-1.23933	0.718067	-1.72593	0.0843609	267.75	1	42	15	1.92679	1.93941	0.508578	-1.43122	-2.81417	0.00489038	0.0761057	0
g.Ruminococcus	-1.66256	0.658268	-2.52566	0.0115481	1113	0	45	20	-1.24383	0.864168	-1.43934	0.150055	613	0	47	10	2.30778	1.33907	0.52365	-1.50881	-2.88133	0.00395997	0.0761057	0
OTU_4	-1.08428	0.578021	-1.87585	0.0606761	1888	0	40	25	-1.86586	0.824892	-2.26194	0.0237009	1233.5	0	41	16	2.99304	1.46962	0.473372	-1.34167	-2.83427	0.00459304	0.0761057	0
OTU_187	1.1113	0.593632	1.87203	0.0612024	NA	0	74	25	1.26512	0.608285	2.07981	0.0375429	NA	0	63	40	2.83769	2.70263	0.424847	1.18633	2.79238	0.00523226	0.0761057	0
OTU_15	-1.39668	0.666227	-2.0964	0.0360468	1600	0	46	19	-1.02897	0.730691	-1.40821	0.159069	527.5	1	42	15	2.25297	1.87298	0.49231	-1.22976	-2.49793	0.0124921	0.166561	0
f.Acidaminococcaceae	-0.091679	0.537374	-0.170606	0.864534	3075	0	21	44	-1.84029	0.612962	-3.00229	0.0026796	1582	0	23	34	3.46295	2.66154	0.404078	-0.851577	-2.10746	0.0350778	0.311803	0
g.Parasutterella	-1.42056	0.677	-2.09832	0.0358772	2085	0	48	17	-0.699409	0.761708	-0.918212	0.358508	1783	0	45	12	2.18184	1.72355	0.506021	-1.1023	-2.17837	0.0293788	0.311803	0
g.Phascolarctobacterium	0.0845667	0.567718	0.148959	0.881586	2540.5	0	15	50	-2.11092	0.614161	-3.43708	0.000588031	1438.25	0	20	37	3.10266	2.65116	0.41689	-0.927036	-2.22369	0.0261692	0.311803	0
g.Fusicatenibacter	-2.101	0.988872	-2.12465	0.0336162	NA	0	74	9	-18.5014	3392.25	-0.00545401	0.995648	NA	0	63	4	1.02263	8.6901e-08	0.988872	-2.101	-2.12465	0.0336161	0.311803	0
OTU_1850	-0.956876	0.545927	-1.75276	0.0796439	NA	0	74	34	-1.6545	1.15245	-1.43564	0.151106	NA	0	63	7	3.3553	0.752935	0.49337	-1.08473	-2.19862	0.027905	0.311803	0
OTU_91	-1.41876	0.588122	-2.41235	0.01585	NA	0	74	43	-0.354439	0.539046	-0.657529	0.510841	NA	0	63	37	2.89111	3.44151	0.397382	-0.840346	-2.1147	0.0344551	0.311803	0
OTU_73	-1.20604	0.577726	-2.08756	0.0368379	NA	0	74	32	-0.445418	0.678751	-0.656233	0.511674	NA	0	63	16	2.9961	2.1706	0.43994	-0.88649	-2.01502	0.0439021	0.369702	0
OTU_59	-1.50537	0.585369	-2.57166	0.0101211	802	1	36	29	-0.146263	0.575183	-0.25429	0.799272	651	0	35	22	2.91837	3.02265	0.41027	-0.81389	-1.98379	0.0472789	0.378232	0
OTU_33	-1.10186	0.555345	-1.9841	0.0472449	NA	0	74	42	-0.434876	0.539056	-0.806736	0.419818	NA	0	63	26	3.24246	3.44137	0.386801	-0.758443	-1.96081	0.0499012	0.380199	0
OTU_125	-0.318262	0.691981	-0.459928	0.645568	NA	0	74	60	-1.22311	0.573457	-2.13287	0.0329357	NA	0	63	40	2.08839	3.04088	0.441542	-0.854697	-1.93571	0.0529034	0.384752	0
OTU_11	-0.751451	0.552015	-1.36129	0.173423	1065.5	0	21	44	-0.706795	0.544925	-1.29705	0.194614	662.75	0	28	29	3.28169	3.36764	0.387803	-0.728834	-1.87939	0.0601907	0.407695	0
g.Coprococcus	-0.863288	0.5736	-1.50504	0.132315	NA	0	74	24	-0.959092	0.858083	-1.11771	0.263689	NA	0	63	9	3.03936	1.35813	0.476867	-0.892876	-1.87238	0.0611542	0.407695	0
OTU_31	-0.736224	0.581036	-1.26709	0.205124	715	1	42	23	-0.870515	0.65123	-1.33672	0.181313	361.5	1	37	20	2.96206	2.35793	0.433555	-0.795745	-1.83539	0.0664474	0.416435	0
OTU_27	-1.15377	0.614247	-1.87835	0.0603331	NA	0	74	21	-0.395064	1.28351	-0.307799	0.758235	NA	0	63	4	2.65042	0.607015	0.554067	-1.01239	-1.82719	0.0676706	0.416435	0
OTU_2	-0.476296	0.630372	-0.755579	0.449901	4147	0	48	17	-1.1678	0.657143	-1.77709	0.0755534	5098	0	39	18	2.51655	2.31569	0.45491	-0.807677	-1.77546	0.0758212	0.433264	0
OTU_9	-0.861808	0.55436	-1.5546	0.120041	1464.5	0	37	28	-0.625886	0.678603	-0.922316	0.356364	1309.75	1	42	15	3.25399	2.17154	0.429318	-0.767381	-1.78744	0.0738657	0.433264	0
f.Clostridiaceae_1	-0.245729	0.769884	-0.319177	0.749592	NA	0	74	11	-1.32163	0.663071	-1.9932	0.0462393	NA	0	63	21	1.68713	2.27447	0.502417	-0.863437	-1.71857	0.0856934	0.457032	0
g.Clostridium_sensu_stricto	-0.245729	0.769884	-0.319177	0.749592	NA	0	74	11	-1.32163	0.663071	-1.9932	0.0462393	NA	0	63	21	1.68713	2.27447	0.502417	-0.863437	-1.71857	0.0856934	0.457032	0
OTU_86	-0.88478	0.58914	-1.50182	0.133144	NA	0	74	46	-0.533973	0.617277	-0.865047	0.387013	NA	0	63	45	2.88113	2.62446	0.426185	-0.717554	-1.68367	0.0922457	0.476107	0
OTU_998	-1.06357	0.577685	-1.84109	0.0656086	NA	0	74	40	-0.298052	0.562184	-0.530168	0.595996	NA	0	63	22	2.99653	3.16405	0.402893	-0.670402	-1.66397	0.096118	0.48059	0
OTU_381	-1.08846	0.564085	-1.9296	0.0536562	213	2	25	40	-0.165955	0.651491	-0.254731	0.798931	497	0	43	14	3.14275	2.35605	0.426448	-0.693198	-1.62552	0.104052	0.504497	0
OTU_3100	-0.546214	0.577175	-0.946358	0.343966	NA	0	74	51	-0.809415	0.620283	-1.30491	0.191923	NA	0	63	48	3.00183	2.59908	0.422543	-0.668351	-1.58174	0.11371	0.535105	0
g.Odoribacter	-0.724221	0.611628	-1.18409	0.236378	NA	0	74	19	-0.693633	0.680786	-1.01887	0.308264	NA	0	63	14	2.67316	2.15764	0.454978	-0.710559	-1.56174	0.118348	0.541021	0
OTU_1979	-1.12569	0.558569	-2.01531	0.0438722	NA	0	74	39	-0.0704648	0.586596	-0.120125	0.904384	NA	0	63	18	3.20514	2.90618	0.404513	-0.623887	-1.54232	0.122997	0.546652	0
OTU_152	-0.307959	0.583811	-0.527498	0.597848	NA	0	74	53	-1.17528	0.688298	-1.70751	0.0877264	NA	0	63	49	2.93397	2.1108	0.445225	-0.670858	-1.50678	0.131866	0.570231	0
g.Parabacteroides	-2.04674	0.99145	-2.06439	0.0389808	2384	0	56	9	-0.152439	0.791933	-0.19249	0.847358	1341.25	1	48	9	1.01732	1.59449	0.618769	-0.890283	-1.4388	0.150208	0.603432	0
OTU_26	0.324555	0.609867	0.532173	0.594606	2580.5	0	10	55	-1.69865	0.648052	-2.62116	0.00876318	1684.75	0	10	47	2.68862	2.38112	0.444127	-0.625686	-1.4088	0.158894	0.603432	0
OTU_32	-1.19639	0.847149	-1.41226	0.157874	1571.75	0	55	10	21.2352	10022	0.00211886	0.998309	2897	0	55	2	1.39341	9.95608e-09	0.847149	-1.19639	-1.41226	0.157874	0.603432	0
OTU_61	-1.11406	0.595306	-1.87141	0.0612889	568	2	18	47	-0.139767	0.539424	-0.259104	0.795555	303	1	28	29	2.82176	3.43669	0.39973	-0.579047	-1.4486	0.14745	0.603432	0
g.Coprobacter	-0.636171	0.575915	-1.10463	0.269321	NA	0	74	43	-0.533973	0.617277	-0.865047	0.387013	NA	0	63	45	3.01497	2.62446	0.421097	-0.588611	-1.3978	0.162172	0.603432	0
OTU_2322	-0.895821	0.562097	-1.59371	0.111001	NA	0	74	44	-0.225616	0.524357	-0.430271	0.666998	NA	0	63	32	3.16503	3.63701	0.383425	-0.537466	-1.40175	0.16099	0.603432	0
o.Pasteurellales	-0.299706	0.527524	-0.568137	0.569942	405.5	1	31	34	-0.798194	0.622344	-1.28256	0.199646	173	3	37	20	3.59348	2.5819	0.402409	-0.508122	-1.2627	0.206698	0.636899	0
f.Pasteurellaceae	-0.299706	0.527524	-0.568137	0.569942	405.5	1	31	34	-0.798194	0.622344	-1.28256	0.199646	173	3	37	20	3.59348	2.5819	0.402409	-0.508122	-1.2627	0.206698	0.636899	0
f.Rikenellaceae	-3.21203	1.45076	-2.21403	0.0268266	3596.5	0	59	6	0.624985	1.48617	0.420533	0.674096	2096.25	0	54	3	0.475124	0.452753	1.03814	-1.33978	-1.29056	0.196856	0.636899	0
g.Alistipes	-3.21203	1.45076	-2.21403	0.0268266	3596.5	0	59	6	0.624985	1.48617	0.420533	0.674096	2096.25	0	54	3	0.475124	0.452753	1.03814	-1.33978	-1.29056	0.196856	0.636899	0
g.Dialister	-0.508016	0.928246	-0.547285	0.584183	5190.5	0	57	8	1.09751	0.58565	1.87401	0.060929	2799.25	0	38	19	1.16058	2.91557	0.495308	0.640382	1.2929	0.196047	0.636899	0
g.Escherichia.Shigella	-0.65187	0.658437	-0.990026	0.322161	1415.5	0	50	15	-0.555585	0.607398	-0.914697	0.360351	134	5	19	38	2.3066	2.71052	0.44645	-0.599852	-1.3436	0.179077	0.636899	0
g.Haemophilus	-0.299706	0.527524	-0.568137	0.569942	404	1	31	34	-0.798194	0.622344	-1.28256	0.199646	164	3	37	20	3.59348	2.5819	0.402409	-0.508122	-1.2627	0.206698	0.636899	0
OTU_38	-0.251269	0.524861	-0.478734	0.632128	425.5	1	31	34	-0.982459	0.67994	-1.44492	0.14848	255.25	2	42	15	3.63004	2.16301	0.415476	-0.524281	-1.26188	0.206992	0.636899	0
g.Clostridium_XlVb	-0.642229	0.60067	-1.06919	0.284985	NA	0	74	20	-0.502791	0.686484	-0.732414	0.463916	NA	0	63	13	2.77159	2.12197	0.452051	-0.581765	-1.28695	0.198113	0.636899	0
OTU_21	-0.566772	0.535173	-1.05904	0.28958	NA	0	74	42	-0.369602	0.538654	-0.686159	0.492613	NA	0	63	26	3.4915	3.44652	0.379649	-0.468826	-1.23489	0.21687	0.654703	0
OTU_17	-1.36677	0.688931	-1.98389	0.0472676	1214	0	47	18	0.163544	0.680915	0.240182	0.810189	325	4	45	12	2.10692	2.15682	0.484289	-0.592657	-1.22377	0.22104	0.654933	0
OTU_6	-0.92646	0.773884	-1.19716	0.231246	1712.25	0	53	12	-19.3276	17963.7	-0.00107593	0.999142	2234	0	55	2	1.66974	3.0989e-09	0.773884	-0.92646	-1.19716	0.231246	0.672715	0
OTU_66	-0.539942	0.556581	-0.970105	0.331994	403	0	16	49	-0.429295	0.645905	-0.664641	0.50628	489.25	1	38	19	3.22808	2.39697	0.421635	-0.492793	-1.16877	0.242498	0.688352	0
OTU_457	0.420278	0.529256	0.794094	0.427141	NA	0	74	41	0.471216	0.553744	0.850964	0.394789	NA	0	63	39	3.57001	3.26124	0.382604	0.444596	1.16202	0.245225	0.688352	0
OTU_3705	-0.335568	0.534141	-0.628238	0.529848	NA	0	74	41	-0.59345	0.586319	-1.01216	0.311461	NA	0	63	20	3.505	2.90892	0.394855	-0.452526	-1.14605	0.251773	0.694546	0
g.Collinsella	-1.03578	0.625312	-1.65643	0.0976348	359.75	3	45	20	-0.00972728	0.565039	-0.0172152	0.986265	281	1	37	20	2.55745	3.13215	0.419236	-0.470935	-1.12332	0.261303	0.69564	0
OTU_8	-0.665127	0.593541	-1.12061	0.262455	516.25	1	15	50	-0.265663	0.559602	-0.474736	0.634975	280	5	27	30	2.83856	3.19331	0.407168	-0.453648	-1.11415	0.265213	0.69564	0
OTU_2530	-0.901048	0.700085	-1.28705	0.198075	NA	0	74	60	-0.233435	0.538729	-0.433307	0.664792	NA	0	63	40	2.04032	3.44555	0.42695	-0.481735	-1.12832	0.259186	0.69564	0
OTU_281	-1.35096	0.618864	-2.18298	0.0290376	2768.75	0	13	52	0.473929	0.646109	0.733513	0.463245	1500.25	0	10	47	2.61102	2.39546	0.446924	-0.477804	-1.06909	0.285027	0.732528	0
OTU_6307	-0.758245	0.696675	-1.08838	0.276429	NA	0	74	60	-0.283334	0.646643	-0.438161	0.661269	NA	0	63	50	2.06034	2.39151	0.473947	-0.503126	-1.06157	0.288433	0.732528	0
OTU_16	-0.554842	0.6396	-0.867484	0.385677	904	1	48	17	-0.418345	0.791555	-0.528511	0.597145	1571.75	1	48	9	2.44446	1.59602	0.497489	-0.500925	-1.00691	0.31398	0.739526	0
OTU_68	-0.940878	0.736165	-1.27808	0.201221	557	0	3	62	-0.149463	0.634824	-0.23544	0.813867	486	0	11	46	1.84523	2.48138	0.480758	-0.486989	-1.01296	0.311079	0.739526	0
g.Desulfovibrio	-0.309146	0.697929	-0.442948	0.657803	NA	0	74	57	-0.669263	0.688014	-0.972746	0.330679	NA	0	63	51	2.05295	2.11254	0.489967	-0.491781	-1.0037	0.315523	0.739526	0
OTU_103	-0.38747	0.53504	-0.724188	0.46895	NA	0	74	41	-0.461801	0.669031	-0.690253	0.490035	NA	0	63	17	3.49323	2.23412	0.417853	-0.416465	-0.996678	0.318921	0.739526	0
OTU_255	0.197503	0.661012	0.298789	0.765101	NA	0	74	58	0.965691	0.783272	1.23289	0.217615	NA	0	63	50	2.28866	1.62995	0.505166	0.517032	1.02349	0.306076	0.739526	0
OTU_2687	-1.16326	0.626676	-1.85624	0.0634196	NA	0	74	52	0.367275	0.684649	0.536443	0.591653	NA	0	63	51	2.54632	2.13336	0.462266	-0.465525	-1.00705	0.313911	0.739526	0
g.Barnesiella	-0.467639	0.583738	-0.801112	0.423067	1384	1	42	23	-0.313217	0.558542	-0.560777	0.57495	789	0	33	24	2.93471	3.20545	0.403562	-0.387024	-0.959019	0.337549	0.766184	0
OTU_72	-0.565197	0.63393	-0.891576	0.37262	NA	0	74	57	-0.266632	0.539592	-0.494136	0.62121	NA	0	63	27	2.48838	3.43454	0.410896	-0.392067	-0.954177	0.339994	0.766184	0
OTU_81	0.225286	0.583965	0.385786	0.699655	NA	0	74	51	-0.931212	0.558388	-1.66768	0.0953792	NA	0	63	36	2.93242	3.20721	0.403579	-0.378844	-0.938711	0.347879	0.773065	0
g.Clostridium_IV	-0.750712	0.827193	-0.907542	0.36412	249	5	56	9	115.191	102744	0.00112114	0.999105	281	2	56	1	1.46146	9.47291e-11	0.827193	-0.750712	-0.907542	0.36412	0.787287	0
OTU_35	-1.17989	0.723872	-1.62997	0.103107	1215.5	0	7	58	0.0751736	0.576527	0.13039	0.896258	1666	0	14	43	1.90843	3.00857	0.450972	-0.411954	-0.91348	0.36099	0.787287	0
OTU_195	-0.061586	0.580569	-0.106079	0.91552	NA	0	74	50	-0.662586	0.57899	-1.14438	0.252465	NA	0	63	45	2.96682	2.98303	0.409965	-0.362905	-0.885209	0.376044	0.802227	0
g.Holdemanella	-1.12978	0.755609	-1.4952	0.134863	694	0	6	59	0.0534684	0.613787	0.0871123	0.930582	689	0	9	48	1.75148	2.65439	0.476414	-0.416914	-0.87511	0.381514	0.803187	0
OTU_65	-0.880676	0.542097	-1.62457	0.104254	386	1	26	39	0.243005	0.559387	0.434414	0.663988	147.5	3	32	25	3.40288	3.19577	0.389289	-0.336469	-0.864316	0.387414	0.805017	0
OTU_711	-1.08898	0.640997	-1.69888	0.0893424	539.5	0	10	55	0.24561	0.592319	0.414658	0.678392	469	0	14	43	2.43381	2.85029	0.435025	-0.369089	-0.848432	0.396197	0.812713	0
g.Pseudoflavonifractor	0.598176	0.695816	0.859676	0.389968	NA	0	74	13	0.204737	0.840508	0.243587	0.80755	NA	0	63	7	2.06543	1.41552	0.535983	0.438185	0.817536	0.413622	0.831839	0
OTU_315	-0.224675	0.542572	-0.414093	0.678806	NA	0	74	29	-0.455121	0.602206	-0.755757	0.449795	NA	0	63	18	3.39692	2.75747	0.403095	-0.327926	-0.813521	0.41592	0.831839	0
OTU_71	-0.615536	0.545165	-1.12908	0.258864	NA	0	74	40	0.00460749	0.534813	0.00861513	0.993126	NA	0	63	32	3.36468	3.49619	0.381777	-0.29952	-0.784542	0.432722	0.85476	0
OTU_30	-0.288408	0.550565	-0.523839	0.60039	1067	1	32	33	-0.306985	0.548886	-0.559286	0.575966	433.75	0	18	39	3.299	3.31922	0.388713	-0.297724	-0.765923	0.443722	0.865799	0
OTU_10	0.236221	0.548925	0.430334	0.666952	770	1	22	43	0.321561	0.533925	0.602258	0.547003	2086	0	23	34	3.31875	3.50783	0.382735	0.280073	0.731767	0.464311	0.884402	0
OTU_262	-0.279561	0.536081	-0.52149	0.602025	NA	0	74	44	1.384	0.718718	1.92566	0.0541475	NA	0	63	13	3.47968	1.9359	0.429712	0.315111	0.733308	0.463371	0.884402	0
OTU_18	-0.23089	0.566845	-0.407325	0.683769	793	0	36	29	-0.418018	0.701809	-0.595629	0.551423	1096.5	2	45	12	3.11223	2.03031	0.440972	-0.304769	-0.69113	0.489484	0.921381	0
f.Prevotellaceae	-0.584743	0.529796	-1.10371	0.269717	2170.25	1	29	36	0.197977	0.608673	0.325261	0.744984	3665	2	41	16	3.56272	2.69918	0.39962	-0.247353	-0.618971	0.535935	0.937407	0
g.Klebsiella	0.311574	0.674805	0.461725	0.644279	1405	1	8	57	0.308545	0.7104	0.434326	0.664052	181	1	7	50	2.19606	1.9815	0.489259	0.310137	0.633892	0.526151	0.937407	0
OTU_74	-0.665178	0.639787	-1.03969	0.298485	385	0	8	57	0.0618576	0.608551	0.101647	0.919037	745	0	13	44	2.44303	2.70026	0.44094	-0.28348	-0.642899	0.520289	0.937407	0
OTU_119	-0.11659	0.566211	-0.205913	0.836859	NA	0	74	50	0.751231	0.64465	1.16533	0.243885	NA	0	63	46	3.1192	2.40631	0.425416	0.261338	0.614312	0.539009	0.937407	0
OTU_41	-0.822776	1.73109	-0.475293	0.634578	NA	0	74	2	-0.450609	1.03189	-0.436684	0.66234	NA	0	63	6	0.333703	0.939153	0.886361	-0.548179	-0.618461	0.536272	0.937407	0
OTU_5363	-1.14101	0.563543	-2.0247	0.0428981	NA	0	74	44	1.02382	0.688234	1.48761	0.136854	NA	0	63	12	3.14881	2.11119	0.436021	-0.272113	-0.624084	0.532573	0.937407	0
OTU_93	0.242889	0.56006	0.433685	0.664517	NA	0	74	27	-0.838726	0.592703	-1.41509	0.157043	NA	0	63	21	3.1881	2.8466	0.407073	-0.267314	-0.656674	0.51139	0.937407	0
g.Prevotella	-0.724609	0.544923	-1.32975	0.183602	595	4	26	39	0.289951	0.562229	0.515717	0.606052	3514	3	37	20	3.36767	3.16354	0.391294	-0.233184	-0.595931	0.551221	0.940417	0
OTU_7	0.062714	0.803229	0.0780774	0.937767	1102.75	6	57	8	-0.438315	0.562157	-0.779701	0.435567	248	4	29	28	1.54996	3.16435	0.460565	-0.273587	-0.594026	0.552495	0.940417	0
o.Coriobacteriales	-2.96369	1.93255	-1.53356	0.125137	491	2	62	3	0.371037	1.05439	0.351897	0.724915	285.25	1	52	5	0.267755	0.899494	0.925589	-0.393916	-0.425584	0.670411	0.940928	0
f.Coriobacteriaceae	-2.96369	1.93255	-1.53356	0.125137	491	2	62	3	0.371037	1.05439	0.351897	0.724915	285.25	1	52	5	0.267755	0.899494	0.925589	-0.393916	-0.425584	0.670411	0.940928	0
f.Lactobacillaceae	0.132773	0.621471	0.213643	0.830825	356	8	48	17	0.324741	0.569085	0.570637	0.568246	190	3	29	28	2.58916	3.08778	0.419704	0.237187	0.56513	0.571985	0.940928	0
f.Veillonellaceae	18.9697	11710.8	0.00161984	0.998708	5851	0	64	1	0.385667	0.873707	0.441415	0.658913	2689	0	51	6	7.29161e-09	1.30999	0.873707	0.385667	0.441415	0.658913	0.940928	0
g.Lactobacillus	0.0852485	0.626978	0.135967	0.891847	302	8	48	17	0.324741	0.569085	0.570637	0.568246	190	3	29	28	2.54387	3.08778	0.421388	0.21656	0.51392	0.607308	0.940928	0
g.Streptococcus	-0.849024	1.72075	-0.493402	0.621728	366	2	63	2	-90.0597	486633	-0.000185067	0.999852	317	1	55	2	0.337725	4.22276e-12	1.72075	-0.849024	-0.493402	0.621728	0.940928	0
g.Sutterella	0.425573	0.542265	0.784807	0.432567	826.5	1	33	32	-0.0161547	0.564145	-0.0286357	0.977155	2525.5	0	33	24	3.40077	3.14209	0.390945	0.213441	0.545962	0.585092	0.940928	0
OTU_13	-0.782324	0.569902	-1.37273	0.169835	1116	0	40	25	0.360576	0.574843	0.62726	0.530489	409.5	1	37	20	3.07892	3.02623	0.404717	-0.215806	-0.533227	0.593876	0.940928	0
OTU_20	0.0171431	0.579902	0.0295621	0.976416	317	2	37	28	-0.381039	0.573203	-0.664754	0.506208	228.5	3	32	25	2.97365	3.04357	0.407664	-0.184261	-0.451993	0.651274	0.940928	0
OTU_206	-0.773269	0.554051	-1.39567	0.162815	493	3	34	31	1.28064	0.944662	1.35566	0.175208	1368	0	50	7	3.25763	1.12059	0.477916	-0.247577	-0.518035	0.604434	0.940928	0
OTU_435	1.51987	0.684559	2.22022	0.026404	92	1	12	53	-1.47477	0.794491	-1.85625	0.0634177	32.5	1	4	53	2.13392	1.58425	0.518604	0.243904	0.470309	0.638134	0.940928	0
OTU_5	-0.643973	0.642252	-1.00268	0.316016	4473	0	46	19	0.911582	0.555687	1.64046	0.10091	1997.5	0	28	29	2.42431	3.23847	0.420228	0.245628	0.58451	0.558877	0.940928	0
OTU_680	-0.181151	0.589685	-0.3072	0.758691	547.5	4	43	22	-0.261286	0.5955	-0.438768	0.660829	85.5	4	17	40	2.87581	2.81992	0.419011	-0.220826	-0.527016	0.598182	0.940928	0
g.Romboutsia	-0.491853	0.7224	-0.680859	0.495961	NA	0	74	13	-0.00941174	0.58582	-0.0160659	0.987182	NA	0	63	18	1.91622	2.91388	0.455011	-0.200808	-0.441325	0.658978	0.940928	0
OTU_115	-0.386088	0.662309	-0.582943	0.559932	NA	0	74	59	-0.0758317	0.549916	-0.137897	0.890322	NA	0	63	36	2.2797	3.3068	0.423087	-0.202439	-0.478481	0.632308	0.940928	0
OTU_1352	-0.304812	0.5751	-0.530016	0.596101	NA	0	74	50	0.626534	0.555753	1.12736	0.25959	NA	0	63	22	3.02352	3.2377	0.399641	0.17679	0.442373	0.65822	0.940928	0
OTU_14	-0.563908	0.549551	-1.02613	0.304832	NA	0	74	44	1.26489	0.63497	1.99205	0.046366	NA	0	63	42	3.31119	2.48024	0.415534	0.219293	0.527737	0.597682	0.940928	0
OTU_1910	-0.0790188	0.590041	-0.133921	0.893465	NA	0	74	54	0.44393	0.583597	0.760679	0.446849	NA	0	63	43	2.87233	2.93612	0.414925	0.185327	0.446652	0.655127	0.940928	0
OTU_2167	0.0787427	0.574962	0.136953	0.891068	NA	0	74	51	-0.5026	0.55099	-0.912176	0.361676	NA	0	63	42	3.02498	3.29391	0.397814	-0.2243	-0.563832	0.572869	0.940928	0
OTU_52	0.674058	0.573841	1.17464	0.240138	NA	0	74	26	-0.676256	0.795917	-0.849656	0.395516	NA	0	63	12	3.03681	1.57857	0.465475	0.212218	0.455917	0.64845	0.940928	0
OTU_137	-0.443937	0.53654	-0.827406	0.408007	NA	0	74	42	0.1418	0.528353	0.268381	0.788406	NA	0	63	29	3.47372	3.58222	0.376463	-0.146565	-0.389321	0.697038	0.969793	0
OTU_57	0.0706757	0.684375	0.10327	0.917748	535	0	6	59	-0.34223	0.584491	-0.585518	0.5582	40	3	17	40	2.13507	2.92715	0.444457	-0.16808	-0.378171	0.705304	0.972833	0
OTU_454	-0.51307	0.553042	-0.927723	0.353551	374.75	4	31	34	0.886032	0.586886	1.50972	0.131115	338	0	19	38	3.26952	2.90331	0.402493	0.144979	0.360204	0.718695	0.982831	0
c.Alphaproteobacteria	-0.257054	0.598218	-0.429698	0.667415	398	0	11	54	0.420626	0.585472	0.718439	0.472487	515.5	0	16	41	2.79435	2.91734	0.418425	0.0890829	0.2129	0.831405	0.988074	0
c.Gammaproteobacteria	22.3069	17054.6	0.00130798	0.998956	8114	0	64	1	-0.240618	1.35416	-0.177688	0.858968	914	5	53	4	3.43811e-09	0.545329	1.35416	-0.240618	-0.177688	0.858968	0.988074	0
o.Enterobacteriales	20.1997	11403.7	0.00177133	0.998587	8561.25	0	63	2	-0.110599	0.712803	-0.155161	0.876694	525.5	6	46	11	7.68971e-09	1.96816	0.712803	-0.110599	-0.155161	0.876694	0.988074	0
f.Enterobacteriaceae	20.1997	11403.7	0.00177133	0.998587	8561.25	0	63	2	-0.110599	0.712803	-0.155161	0.876694	525.5	6	46	11	7.68971e-09	1.96816	0.712803	-0.110599	-0.155161	0.876694	0.988074	0
f.Porphyromonadaceae	-3.31651	2.04986	-1.61792	0.10568	3503.5	0	62	3	0.529622	0.890476	0.594762	0.552002	2022	0	51	6	0.237986	1.26112	0.816741	-0.0809602	-0.0991259	0.921038	0.988074	0
OTU_1	-0.0475047	0.712893	-0.0666364	0.946871	5116	0	51	14	-0.176702	0.702252	-0.251622	0.801333	8373.75	0	46	11	1.96766	2.02775	0.500287	-0.113075	-0.22602	0.821186	0.988074	0
OTU_1545	-0.620011	0.562784	-1.10169	0.270599	1068	6	39	26	0.612506	0.629309	0.973298	0.330405	217	4	15	42	3.1573	2.52506	0.419503	-0.07232	-0.172394	0.863127	0.988074	0
OTU_19	-0.625609	0.573337	-1.09117	0.275198	600.25	0	17	48	0.603157	0.53568	1.12597	0.26018	228	1	25	32	3.04214	3.48489	0.391419	0.0304494	0.0777923	0.937993	0.988074	0
OTU_22	0.0918083	0.621002	0.147839	0.88247	942.5	1	46	19	-0.226139	1.3684	-0.165259	0.86874	1978.5	2	54	3	2.59307	0.534043	0.565495	0.0375097	0.0663308	0.947114	0.988074	0
OTU_3	-0.736346	0.82308	-0.894623	0.370988	4393	0	55	10	2.10326	1.32134	1.59177	0.111437	2670	0	53	4	1.4761	0.572758	0.698625	0.0574661	0.0822561	0.934443	0.988074	0
OTU_34	0.572041	0.662991	0.862819	0.388237	2211.5	0	6	59	-0.238177	0.523897	-0.454626	0.649378	2361.25	0	22	35	2.27502	3.64341	0.411052	0.073267	0.178243	0.858532	0.988074	0
OTU_44	-0.507463	0.532402	-0.953158	0.34051	706.5	0	26	39	0.52755	0.638336	0.826446	0.408551	305	1	43	14	3.52794	2.45415	0.408859	-0.0828489	-0.202635	0.839421	0.988074	0
OTU_50	-0.933366	0.679165	-1.37428	0.169353	1514	0	6	59	0.521105	0.594314	0.876817	0.380586	916.5	0	14	43	2.16795	2.83118	0.447252	-0.109649	-0.24516	0.806332	0.988074	0
OTU_815	-0.827963	0.751561	-1.10166	0.270611	487	1	4	61	0.477349	0.700935	0.681018	0.49586	587.25	0	6	51	1.7704	2.03538	0.5126	-0.129866	-0.253347	0.8	0.988074	0
p.Fusobacteria	0.713714	0.68162	1.04709	0.29506	NA	0	74	58	-0.429619	0.666979	-0.644127	0.519493	NA	0	63	51	2.15236	2.2479	0.476717	0.129636	0.271936	0.785672	0.988074	0
p.Verrucomicrobia	-0.289724	0.561184	-0.516273	0.605664	NA	0	74	45	0.170849	0.561138	0.304468	0.760771	NA	0	63	42	3.17533	3.17585	0.396801	-0.0594189	-0.149745	0.880966	0.988074	0
c.Fusobacteriia	0.713714	0.68162	1.04709	0.29506	NA	0	74	58	-0.429619	0.666979	-0.644127	0.519493	NA	0	63	51	2.15236	2.2479	0.476717	0.129636	0.271936	0.785672	0.988074	0
c.Verrucomicrobiae	-0.09826	0.560053	-0.175448	0.860728	NA	0	74	46	0.0501596	0.56254	0.0891663	0.92895	NA	0	63	43	3.18817	3.16005	0.396894	-0.024379	-0.0614246	0.951021	0.988074	0
o.Fusobacteriales	0.713714	0.68162	1.04709	0.29506	NA	0	74	58	-0.429619	0.666979	-0.644127	0.519493	NA	0	63	51	2.15236	2.2479	0.476717	0.129636	0.271936	0.785672	0.988074	0
o.Verrucomicrobiales	-0.09826	0.560053	-0.175448	0.860728	NA	0	74	46	0.0501596	0.56254	0.0891663	0.92895	NA	0	63	43	3.18817	3.16005	0.396894	-0.024379	-0.0614246	0.951021	0.988074	0
f.Fusobacteriaceae	0.920438	0.712883	1.29115	0.196652	NA	0	74	59	-0.680699	0.705595	-0.964715	0.334687	NA	0	63	52	1.96772	2.00858	0.501488	0.111644	0.222626	0.823827	0.988074	0
f.Peptostreptococcaceae	-0.637578	0.979267	-0.651077	0.514997	NA	0	74	7	0.523151	0.705086	0.741967	0.458107	NA	0	63	10	1.04279	2.01148	0.572198	0.126854	0.221696	0.824551	0.988074	0
f.Verrucomicrobiaceae	-0.09826	0.560053	-0.175448	0.860728	NA	0	74	46	0.0501596	0.56254	0.0891663	0.92895	NA	0	63	43	3.18817	3.16005	0.396894	-0.024379	-0.0614246	0.951021	0.988074	0
g.Akkermansia	-0.09826	0.560053	-0.175448	0.860728	NA	0	74	46	0.0501596	0.56254	0.0891663	0.92895	NA	0	63	43	3.18817	3.16005	0.396894	-0.024379	-0.0614246	0.951021	0.988074	0
g.Clostridium_XVIII	14.9446	54699	0.000273215	0.999782	NA	0	74	1	-0.0660354	0.975695	-0.0676803	0.94604	NA	0	63	6	3.34227e-10	1.05044	0.975695	-0.0660354	-0.0676803	0.94604	0.988074	0
g.Fusobacterium	0.920438	0.712883	1.29115	0.196652	NA	0	74	59	-0.680699	0.705595	-0.964715	0.334687	NA	0	63	52	1.96772	2.00858	0.501488	0.111644	0.222626	0.823827	0.988074	0
g.Ruminococcus2	-0.516125	0.737847	-0.699502	0.484239	NA	0	74	11	1.37322	1.31112	1.04736	0.294932	NA	0	63	3	1.83682	0.581722	0.643018	-0.0616898	-0.0959379	0.92357	0.988074	0
OTU_102	-0.608581	0.670312	-0.907906	0.363928	NA	0	74	16	0.326634	0.550035	0.593842	0.552618	NA	0	63	22	2.22559	3.30537	0.425206	-0.0496854	-0.11685	0.906979	0.988074	0
OTU_182	0.0983396	0.5648	0.174114	0.861776	NA	0	74	51	-0.295513	0.602013	-0.490874	0.623516	NA	0	63	17	3.13481	2.75923	0.411902	-0.0860381	-0.20888	0.834542	0.988074	0
OTU_2133	-0.479217	0.624122	-0.767827	0.44259	NA	0	74	56	0.285719	0.625239	0.456976	0.647688	NA	0	63	47	2.56721	2.55805	0.441715	-0.0974328	-0.220578	0.825421	0.988074	0
OTU_235	-0.316547	0.664638	-0.476269	0.633883	NA	0	74	60	0.00677217	0.543507	0.0124601	0.990059	NA	0	63	29	2.26375	3.38524	0.420741	-0.122793	-0.29185	0.770401	0.988074	0
OTU_24	-0.448296	0.609881	-0.735055	0.462306	NA	0	74	52	0.6666	0.619699	1.07568	0.282069	NA	0	63	46	2.6885	2.60399	0.43468	0.10025	0.23063	0.817602	0.988074	0
OTU_2818	0.0251783	0.5328	0.0472565	0.962309	NA	0	74	38	0.0606231	0.54568	0.111096	0.91154	NA	0	63	22	3.52266	3.35834	0.381219	0.0424774	0.111425	0.911279	0.988074	0
OTU_39	-0.698483	0.544873	-1.28192	0.199871	NA	0	74	37	0.4517	0.53222	0.848709	0.396043	NA	0	63	29	3.36829	3.53035	0.380731	-0.109882	-0.288607	0.772882	0.988074	0
OTU_478	0.717103	0.552561	1.29778	0.194363	NA	0	74	29	-0.54248	0.53172	-1.02024	0.307617	NA	0	63	38	3.27522	3.537	0.383139	0.06311	0.164719	0.869166	0.988074	0
OTU_63	0.245607	0.60546	0.405653	0.684997	NA	0	74	54	0.0421923	0.616594	0.068428	0.945445	NA	0	63	48	2.7279	2.63028	0.432008	0.145753	0.337385	0.735827	0.988074	0
OTU_770	0.489016	0.549033	0.890686	0.373098	NA	0	74	28	-0.740634	0.564072	-1.31301	0.189179	NA	0	63	30	3.31744	3.1429	0.393434	-0.109198	-0.27755	0.781358	0.988074	0
f.Streptococcaceae	-318.662	82653.2	-0.00385541	0.996924	345	3	64	1	-90.0597	486633	-0.000185067	0.999852	318	1	55	2	1.4638e-10	4.22276e-12	81486.2	-312.252	-0.00383196	0.996943	0.998963	0
g.Blautia	-74.2333	290858	-0.000255222	0.999796	641	1	64	1	-17.8497	13845.5	-0.00128921	0.998971	191.25	1	56	1	1.18205e-11	5.21656e-09	13829.8	-17.9772	-0.00129989	0.998963	0.998963	0
OTU_29	0.153226	0.603138	0.254047	0.799459	1025.25	2	13	52	-0.167214	0.689536	-0.242503	0.808391	67	2	9	48	2.74895	2.10323	0.453975	0.0143275	0.03156	0.974823	0.998963	0
g.Veillonella	0.471952	0.634141	0.744239	0.456732	NA	0	74	18	-0.409351	0.613973	-0.666725	0.504948	NA	0	63	17	2.48673	2.65278	0.441102	0.0170633	0.0386834	0.969143	0.998963	0
OTU_788	-0.0109719	0.638616	-0.0171808	0.986292	NA	0	74	20	21.0379	4140.13	0.00508146	0.995946	NA	0	63	5	2.452	5.83408e-08	0.638616	-0.0109714	-0.01718	0.986293	0.998963	0
OTU_79	0.306858	0.62601	0.49018	0.624007	NA	0	74	55	-0.233657	0.537387	-0.434803	0.663705	NA	0	63	35	2.55175	3.46279	0.407755	-0.00433678	-0.0106357	0.991514	0.998963	0

## Sheet: Table S7
Supplementary Table S7: HC vs. UC differential abundance analysis; Taxonomic annotations of OTUs are given in Supplementary Table S11
	GER.b.count	GER.se.count	GER.z.count	GER.p.count	GER.thresh	GER.n.excl	GER.n.count	GER.n.zero	NOR.b.count	NOR.se.count	NOR.z.count	NOR.p.count	NOR.thresh	NOR.n.excl	NOR.n.count	NOR.n.zero	GER.w.count	NOR.w.count	META.se	META.b	META.Z	META.p	META.p.adj	RESULT
p.Proteobacteria	0.680007	0.148523	4.57845	4.68425e-06	7767.5	4	174	0	0.720004	0.178912	4.02436	5.71316e-05	4879.25	0	62	0	45.3326	31.2409	0.114278	0.696325	6.09328	1.10619e-09	1.31636e-07	1
c.Clostridia	-0.296651	0.0801462	-3.70137	0.000214439	13144.5	0	174	0	-0.265086	0.0722879	-3.66709	0.00024533	11464.8	0	62	0	155.68	191.368	0.0536791	-0.279245	-5.20213	1.97021e-07	7.81515e-06	1
o.Clostridiales	-0.2978	0.0801309	-3.71641	0.000202072	13149.5	0	174	0	-0.264631	0.0722924	-3.66057	0.000251654	11473	0	62	0	155.74	191.344	0.0536763	-0.279514	-5.2074	1.91502e-07	7.81515e-06	1
p.Firmicutes	-0.261774	0.0651959	-4.01518	5.93996e-05	15543.5	0	174	0	-0.18592	0.059844	-3.10675	0.00189154	12134.5	0	62	0	235.266	279.228	0.0440869	-0.220606	-5.00389	5.61838e-07	1.67147e-05	1
OTU_13	1.46715	0.40475	3.62484	0.000289141	1307	8	104	70	1.43813	0.52158	2.75725	0.00582899	615	1	35	27	6.10417	3.67585	0.319764	1.45624	4.55411	5.26068e-06	0.000104337	1
OTU_84	-2.65179	0.65226	-4.06554	4.79214e-05	360	0	36	138	-5.1531	2.18177	-2.36189	0.0181821	1829.5	0	13	49	2.35049	0.210078	0.624931	-2.85701	-4.57172	4.83744e-06	0.000104337	1
f.Ruminococcaceae	-0.335363	0.116106	-2.88843	0.00387169	8707	0	173	1	-0.240679	0.0957292	-2.51417	0.0119313	8291.5	0	62	0	74.1813	109.122	0.073861	-0.278997	-3.77733	0.000158522	0.00269487	1
OTU_121	0.509177	0.677192	0.751894	0.452115	485	0	26	148	2.50891	0.590185	4.25105	2.12766e-05	288	0	10	52	2.1806	2.87094	0.444926	1.64568	3.69878	0.000216642	0.00314125	0
OTU_71	1.11279	0.312232	3.564	0.000365246	306.5	1	81	93	0.585082	0.441132	1.32632	0.184734	233	0	35	27	10.2576	5.13882	0.254853	0.936661	3.6753	0.000237573	0.00314125	0
OTU_3385	-1.76671	0.683659	-2.5842	0.00976048	501.5	2	21	153	-2.95023	1.08378	-2.72217	0.00648539	347	0	14	48	2.13954	0.851372	0.578226	-2.1036	-3.63803	0.000274733	0.00326932	1
OTU_31	0.684781	0.228732	2.99381	0.00275516	425	3	124	50	0.673769	0.408749	1.64837	0.0992772	300	0	43	19	19.1137	5.9853	0.199605	0.682155	3.41752	0.000631935	0.00683639	0
c.Gammaproteobacteria	0.763043	0.289177	2.63867	0.00832329	5810	5	172	2	0.896421	0.427855	2.09515	0.0361573	449	7	55	7	11.9584	5.4627	0.239587	0.804866	3.35939	0.000781137	0.00774628	1
OTU_2487	-3.37703	1.70443	-1.98133	0.0475545	104.5	7	25	149	2.97329	0.681513	4.36278	1.28421e-05	593	0	9	53	0.344225	2.15304	0.632802	2.09796	3.31534	0.000915307	0.00837858	0
o.Burkholderiales	0.655838	0.240715	2.72454	0.00643915	2858	1	167	7	0.366352	0.206398	1.77498	0.0759011	2589	0	61	1	17.2581	23.4741	0.156686	0.489006	3.12093	0.00180283	0.0139525	0
f.Sutterellaceae	0.733998	0.268013	2.73867	0.00616888	2884.25	1	159	15	0.423322	0.24091	1.75718	0.0788867	2562	0	59	3	13.9216	17.2302	0.179167	0.562162	3.13764	0.00170315	0.0139525	0
OTU_25	-3.68339	0.8398	-4.38603	1.15437e-05	3349	2	57	117	1.02855	1.20432	0.85405	0.393077	5528	0	27	35	1.41791	0.689466	0.688857	-2.14179	-3.1092	0.00187597	0.0139525	0
c.Betaproteobacteria	0.620355	0.236622	2.62171	0.008749	2932.5	1	170	4	0.322503	0.195735	1.64765	0.0994251	2932.5	0	61	1	17.8603	26.1012	0.150822	0.443511	2.94064	0.00327538	0.0177168	0
o.Pasteurellales	0.916292	0.441666	2.07463	0.0380212	351	7	106	68	1.04638	0.492137	2.12619	0.0334871	196.5	3	38	24	5.12639	4.12884	0.328705	0.974325	2.96413	0.00303539	0.0177168	1
f.Pasteurellaceae	0.916292	0.441666	2.07463	0.0380212	351	7	106	68	1.04638	0.492137	2.12619	0.0334871	196.5	3	38	24	5.12639	4.12884	0.328705	0.974325	2.96413	0.00303539	0.0177168	1
OTU_15	0.502997	0.300987	1.67116	0.094691	915.5	6	134	40	1.18354	0.425001	2.78479	0.00535627	286.25	4	54	8	11.0383	5.5363	0.245628	0.730313	2.97325	0.00294667	0.0177168	0
OTU_17	0.643501	0.2402	2.67902	0.00738369	531.5	2	123	51	0.585843	0.442967	1.32254	0.185988	352	2	51	11	17.3323	5.09632	0.211154	0.630399	2.9855	0.00283117	0.0177168	0
OTU_68	-0.326962	0.614293	-0.532257	0.594548	202	3	40	134	-1.89887	0.547488	-3.46833	0.0005237	361	1	23	39	2.65001	3.3362	0.408718	-1.20301	-2.94336	0.00324666	0.0177168	0
OTU_60	0.204219	1.01023	0.202151	0.839799	1049	1	32	142	-4.08102	0.970621	-4.20455	2.61605e-05	767	0	12	50	0.979844	1.06145	0.699918	-2.02406	-2.89186	0.00382974	0.0198147	0
OTU_30	1.44435	0.500914	2.88343	0.00393374	909	0	96	78	0.396259	0.625077	0.633938	0.526122	425.5	1	29	33	3.98542	2.55937	0.390888	1.03449	2.64651	0.00813272	0.0403247	0
o.Enterobacteriales	0.825068	0.378132	2.18196	0.0291128	5672	5	160	14	0.626203	0.622565	1.00584	0.314491	327	6	43	19	6.99379	2.58007	0.323189	0.771475	2.38707	0.0169832	0.0752589	0
f.Enterobacteriaceae	0.825068	0.378132	2.18196	0.0291128	5672	5	160	14	0.626203	0.622565	1.00584	0.314491	327	6	43	19	6.99379	2.58007	0.323189	0.771475	2.38707	0.0169832	0.0752589	0
OTU_9	0.177223	0.684547	0.258891	0.795719	766.5	5	111	63	1.02118	0.392607	2.60102	0.00929468	253	5	44	18	2.13399	6.4876	0.34057	0.812285	2.38508	0.0170756	0.0752589	0
OTU_164	-0.687103	0.603883	-1.13781	0.255201	499	0	24	150	-1.73428	0.753612	-2.3013	0.0213748	319	1	17	45	2.74217	1.76078	0.47125	-1.09658	-2.32696	0.0199674	0.0848615	0
OTU_67	1.03338	0.588435	1.75615	0.0790627	987.75	1	49	125	0.624873	0.432926	1.44337	0.148915	998.75	0	14	48	2.88804	5.33548	0.348716	0.768338	2.20334	0.0275709	0.113136	0
g.Parabacteroides	0.28834	0.190293	1.51524	0.129712	1740	2	157	17	0.50407	0.300374	1.67814	0.0933194	971	0	55	7	27.6155	11.0835	0.16075	0.350125	2.17808	0.0294003	0.116621	0
OTU_7	1.02719	0.410792	2.50051	0.0124016	2444.5	4	135	39	-0.837869	1.12868	-0.742347	0.457877	109	2	27	35	5.92592	0.784985	0.38602	0.809029	2.09582	0.0360978	0.138569	0
g.Oscillibacter	-0.199333	0.188922	-1.05511	0.291376	839.5	0	163	11	-0.220646	0.135744	-1.62546	0.104064	727.5	1	62	0	28.0179	54.2702	0.110238	-0.213389	-1.93571	0.0529028	0.196732	0
g.Blautia	0.301064	0.152963	1.96821	0.0490437	666	6	172	2	0.113426	0.192903	0.587994	0.556536	239.25	1	62	0	42.7393	26.8733	0.119855	0.228628	1.90754	0.0564511	0.19916	0
OTU_27	-0.764074	0.337395	-2.26463	0.0235356	370	4	136	38	-0.123832	0.374699	-0.330485	0.741033	528	1	58	4	8.78461	7.12255	0.250728	-0.477401	-1.90406	0.056903	0.19916	0
f.Bacteroidaceae	0.217165	0.122843	1.76783	0.0770898	13409	0	174	0	0.0692969	0.195193	0.355018	0.722576	12653	0	62	0	66.2677	26.2466	0.103967	0.175214	1.68528	0.0919337	0.295679	0
g.Bacteroides	0.217165	0.122843	1.76783	0.0770898	13409	0	174	0	0.0692969	0.195193	0.355018	0.722576	12653	0	62	0	66.2677	26.2466	0.103967	0.175214	1.68528	0.0919337	0.295679	0
g.Parasutterella	0.961608	0.417983	2.30059	0.0214146	2284.5	3	134	40	-0.0729017	0.523101	-0.139364	0.889162	738.25	4	50	12	5.72379	3.6545	0.326541	0.558484	1.7103	0.0872104	0.295679	0
f.Lachnospiraceae	-0.155613	0.103352	-1.50567	0.132153	5339	0	174	0	-0.0917167	0.123336	-0.743634	0.457098	5788	0	62	0	93.6192	65.7387	0.0792161	-0.129254	-1.63167	0.102749	0.321767	0
OTU_22	-0.935125	0.267014	-3.50215	0.000461515	720	9	145	29	0.532189	0.31763	1.6755	0.0938361	1391	1	59	3	14.0259	9.91192	0.204389	-0.327555	-1.60261	0.109021	0.332655	0
c.Bacilli	0.0362993	0.212937	0.17047	0.86464	276.25	8	171	3	0.908007	0.344837	2.63315	0.00845981	164.5	4	61	1	22.0546	8.40953	0.181178	0.276932	1.5285	0.126387	0.366831	0
g.Barnesiella	0.63587	0.260983	2.43644	0.0148326	1288	0	130	44	-0.287856	0.36786	-0.782515	0.433912	719	0	45	17	14.6817	7.38983	0.212855	0.326594	1.53435	0.124944	0.366831	0
OTU_73	0.459596	0.488237	0.941338	0.346531	207	4	85	89	0.484895	0.408848	1.186	0.235622	167	1	47	15	4.19506	5.9824	0.313459	0.474467	1.51365	0.130114	0.368657	0
f.Veillonellaceae	-0.0199272	0.271377	-0.0734302	0.941464	4941.5	0	171	3	0.82672	0.345116	2.39549	0.0165982	1776.5	0	57	5	13.5786	8.39597	0.213324	0.303557	1.42299	0.15474	0.411711	0
OTU_125	-0.540768	0.554024	-0.976073	0.329028	365	1	46	128	-1.62099	1.2471	-1.29981	0.193667	536	0	25	37	3.25794	0.642982	0.50631	-0.718819	-1.41972	0.155689	0.411711	0
OTU_29	0.208862	1.33438	0.156524	0.87562	397	5	27	147	1.61988	0.981162	1.65098	0.0987425	113.5	2	6	56	0.561618	1.03877	0.790474	1.12472	1.42284	0.154783	0.411711	0
OTU_35	0.6249	0.452365	1.38141	0.167154	152	4	45	129	0.282533	0.514196	0.549465	0.582686	356.5	2	21	41	4.88677	3.78218	0.339638	0.475529	1.4001	0.161483	0.417749	0
c.Erysipelotrichia	-0.381262	0.169279	-2.25228	0.0243048	572	5	172	2	0.343046	0.280165	1.22444	0.220786	886.75	0	62	0	34.8976	12.7401	0.144885	-0.187556	-1.29451	0.195489	0.422972	0
o.Erysipelotrichales	-0.381262	0.169279	-2.25228	0.0243048	572	5	172	2	0.343046	0.280165	1.22444	0.220786	886.75	0	62	0	34.8976	12.7401	0.144885	-0.187556	-1.29451	0.195489	0.422972	0
f.Erysipelotrichaceae	-0.381262	0.169279	-2.25228	0.0243048	572	5	172	2	0.343046	0.280165	1.22444	0.220786	886.75	0	62	0	34.8976	12.7401	0.144885	-0.187556	-1.29451	0.195489	0.422972	0
g.Clostridium_XlVa	-0.11412	0.177055	-0.644543	0.519224	667	4	170	4	-0.211807	0.166617	-1.27122	0.20365	342	2	62	0	31.8994	36.0215	0.121338	-0.165927	-1.36748	0.171476	0.422972	0
g.Klebsiella	-1.34588	1.01109	-1.33112	0.183149	397	6	24	150	0.559809	9.76216	0.0573447	0.954271	145	2	3	59	0.978192	0.0104932	1.00571	-1.32565	-1.31813	0.18746	0.422972	0
OTU_12	0.991341	0.757879	1.30805	0.190857	1166	1	50	124	0.526171	1.55132	0.339176	0.734477	4892.75	0	16	46	1.74101	0.415525	0.680961	0.901711	1.32417	0.185445	0.422972	0
OTU_44	0.469095	0.310771	1.50946	0.131182	330	4	126	48	0.103172	0.29781	0.346434	0.729016	445	1	49	13	10.3542	11.2751	0.21502	0.278344	1.2945	0.195491	0.422972	0
OTU_454	0.894843	0.657589	1.36079	0.173579	793	3	77	97	0.352572	1.35615	0.259979	0.79488	368	0	17	45	2.31255	0.543728	0.591698	0.791615	1.33787	0.180939	0.422972	0
OTU_6	-0.376168	0.284002	-1.32452	0.185329	1040.5	4	135	39	-0.15429	0.322503	-0.478413	0.632356	1776	0	55	7	12.3981	9.61462	0.213139	-0.279257	-1.31021	0.190125	0.422972	0
OTU_281	0.916175	0.767393	1.19388	0.232525	1357.5	2	69	105	0.543182	1.07389	0.505808	0.612991	668.75	0	10	52	1.69811	0.867123	0.624363	0.790092	1.26544	0.205714	0.437143	0
f.Porphyromonadaceae	0.28072	0.17034	1.648	0.0993526	2993	0	168	6	-0.062273	0.245946	-0.253198	0.800115	2110.5	0	61	1	34.4642	16.5319	0.140033	0.169529	1.21063	0.226037	0.471902	0
c.Bacteroidia	0.0417921	0.0965138	0.433016	0.665003	16107.5	0	174	0	0.142917	0.111917	1.27699	0.201606	10903.2	0	62	0	107.355	79.8373	0.0730898	0.0849219	1.16189	0.245282	0.486673	0
o.Bacteroidales	0.0417921	0.0965138	0.433016	0.665003	16107.5	0	174	0	0.142917	0.111917	1.27699	0.201606	10903.2	0	62	0	107.355	79.8373	0.0730898	0.0849219	1.16189	0.245282	0.486673	0
OTU_61	0.399039	0.546723	0.729874	0.465467	343.5	2	87	87	0.662092	0.695961	0.951334	0.341435	400	1	41	21	3.34553	2.06457	0.429929	0.499423	1.16164	0.245382	0.486673	0
g.Lachnospiracea_incertae_sedis	-0.0912418	0.156963	-0.581296	0.561041	1300.5	1	173	1	-0.223231	0.206301	-1.08206	0.279224	1307.75	0	62	0	40.5888	23.4962	0.124917	-0.139634	-1.11782	0.263645	0.506028	0
OTU_194	-0.798389	1.41046	-0.566051	0.571359	1879.5	0	34	140	-0.992629	1.01993	-0.973233	0.330438	3239.5	0	14	48	0.502668	0.961302	0.826483	-0.925935	-1.12033	0.262573	0.506028	0
g.Collinsella	0.229468	0.344268	0.66654	0.505066	383.5	6	127	47	0.411576	0.495084	0.831326	0.40579	235	5	46	16	8.43739	4.07984	0.282648	0.288824	1.02185	0.306852	0.536991	0
g.Faecalibacterium	-0.175442	0.176251	-0.995414	0.319535	4879	0	169	5	-0.0814683	0.186642	-0.436494	0.662478	4941	0	61	1	32.1913	28.7064	0.128144	-0.131144	-1.02341	0.306114	0.536991	0
OTU_182	1.01858	0.520781	1.95587	0.0504809	279	4	96	78	-0.168631	0.468347	-0.360055	0.718806	764	0	45	17	3.68714	4.55894	0.348238	0.362216	1.04014	0.298275	0.536991	0
OTU_34	0.371742	0.484076	0.767942	0.442521	1543.5	1	58	116	-3.05394	0.863046	-3.53856	0.000402312	823	2	21	41	4.2675	1.34256	0.422198	-0.448066	-1.06127	0.288567	0.536991	0
OTU_42	0.0579986	0.47916	0.121042	0.903658	1412.5	2	69	105	-0.92617	0.542561	-1.70703	0.0878159	2518.5	0	36	26	4.35551	3.39706	0.359151	-0.373249	-1.03925	0.298687	0.536991	0
OTU_8	0.663662	0.517127	1.28336	0.199364	1147.5	2	75	99	0.0856242	0.58031	0.147549	0.882699	227.5	2	24	38	3.73943	2.96947	0.386077	0.407813	1.0563	0.290831	0.536991	0
OTU_59	-0.528463	0.36733	-1.43866	0.150247	573.25	3	83	91	0.0828825	0.447503	0.185211	0.853064	446	0	26	36	7.41116	4.99353	0.283927	-0.282365	-0.994497	0.319981	0.551851	0
OTU_14	0.181362	0.557288	0.325437	0.744851	954	2	66	108	0.821036	0.71303	1.15147	0.249537	158	2	22	40	3.21989	1.96691	0.439087	0.423936	0.965494	0.334297	0.560301	0
OTU_19	0.340122	0.356083	0.955176	0.339489	452.75	4	81	93	0.147115	0.360822	0.407721	0.683478	273	3	39	23	7.88676	7.68094	0.253447	0.244894	0.966252	0.333918	0.560301	0
OTU_100	-0.960524	0.89727	-1.0705	0.284396	414.25	1	51	123	-0.204114	1.02802	-0.198549	0.842615	1255.5	0	20	42	1.24209	0.946223	0.675997	-0.633454	-0.937065	0.348725	0.56847	0
OTU_52	0.194988	0.369618	0.527539	0.597819	234	3	98	76	0.520534	0.570696	0.912105	0.361714	504	2	41	21	7.31971	3.07037	0.310235	0.29119	0.938612	0.34793	0.56847	0
p.Bacteroidetes	0.0180455	0.0962838	0.18742	0.851331	16362	0	174	0	0.127427	0.110148	1.15687	0.247325	10992.5	0	62	0	107.868	82.4232	0.072492	0.0654231	0.902487	0.366798	0.589851	0
OTU_50	-0.0965565	0.577538	-0.167186	0.867223	1515	0	36	138	-0.901763	0.734079	-1.22843	0.219287	948	0	13	49	2.99805	1.85573	0.4539	-0.404408	-0.890963	0.372949	0.591746	0
g.Holdemanella	-1.18181	0.793109	-1.4901	0.136198	464	2	54	120	0.211	0.806089	0.261757	0.793508	1493.5	0	25	37	1.58977	1.53899	0.565346	-0.49671	-0.878595	0.379621	0.594406	0
o.Lactobacillales	-0.130028	0.217249	-0.598522	0.549492	277	7	170	4	0.920697	0.351346	2.62049	0.00878044	158	4	61	1	21.1877	8.10085	0.184778	0.160589	0.86909	0.384798	0.594688	0
OTU_10	0.443187	0.498038	0.889865	0.373538	518	6	48	126	0.161748	0.555587	0.291131	0.770951	2439.25	0	34	28	4.03157	3.23964	0.370849	0.317794	0.856937	0.39148	0.597257	0
OTU_26	0.448462	1.19213	0.376185	0.70678	2029.75	1	33	141	-0.732616	0.64692	-1.13247	0.257438	1026	0	23	39	0.70364	2.38946	0.568595	-0.463935	-0.815933	0.414539	0.624432	0
OTU_4	0.112813	0.391292	0.28831	0.77311	1756	0	120	54	-0.485236	0.365639	-1.32709	0.184478	979	0	46	16	6.53126	7.4799	0.267155	-0.206457	-0.7728	0.43964	0.653965	0
c.Negativicutes	-0.188669	0.187949	-1.00383	0.315462	4956.25	0	173	1	0.338892	0.17592	1.9264	0.0540549	2202	0	61	1	28.3086	32.3124	0.128437	0.0925335	0.720461	0.471241	0.683875	0
o.Selenomonadales	-0.188669	0.187949	-1.00383	0.315462	4956.25	0	173	1	0.338892	0.17592	1.9264	0.0540549	2202	0	61	1	28.3086	32.3124	0.128437	0.0925335	0.720461	0.471241	0.683875	0
OTU_1	0.0176046	0.283	0.062207	0.950398	5539	0	154	20	0.349548	0.355257	0.983928	0.325151	7341.5	0	57	5	12.4861	7.92344	0.221352	0.146472	0.661717	0.508153	0.728557	0
OTU_28	0.279411	0.619179	0.45126	0.651802	541.5	3	70	104	-0.794277	0.595503	-1.33379	0.182272	263.5	1	30	32	2.60836	2.81989	0.42921	-0.278353	-0.648525	0.516645	0.731914	0
g.Ruminococcus	-0.351265	0.335314	-1.04757	0.294837	1035.5	3	125	49	0.0372906	0.315675	0.11813	0.905965	865.25	0	44	18	8.89397	10.0351	0.229845	-0.145276	-0.632058	0.527349	0.738289	0
OTU_2	-0.0240211	0.366394	-0.0655608	0.947728	4461	0	124	50	-0.447996	0.495137	-0.904791	0.365576	1984	1	43	19	7.44907	4.07896	0.294525	-0.174036	-0.590903	0.554585	0.767391	0
OTU_18	0.0188866	0.322468	0.0585689	0.953296	466.75	3	111	63	-0.493192	0.457112	-1.07893	0.280619	889	0	49	13	9.61672	4.7858	0.2635	-0.151271	-0.574085	0.56591	0.774061	0
OTU_788	0.0011301	0.302241	0.00373905	0.997017	362.5	2	147	27	0.296762	0.350345	0.847057	0.396963	326.25	0	60	2	10.9469	8.14719	0.22885	0.127272	0.556139	0.578116	0.78177	0
OTU_16	0.14031	0.257745	0.544374	0.586184	753	1	132	42	-0.477153	0.32259	-1.47913	0.139105	1030	0	57	5	15.0529	9.60947	0.201364	-0.100279	-0.497998	0.618486	0.826964	0
g.Sutterella	0.254603	0.450496	0.565162	0.571964	731	5	81	93	0.0575581	0.385816	0.149185	0.881407	2553.75	0	48	14	4.92741	6.718	0.293037	0.140932	0.480935	0.630563	0.833744	0
OTU_3	-0.202608	0.228969	-0.884871	0.376226	4310.5	0	161	13	0.253656	0.395104	0.641998	0.520874	2096	0	59	3	19.0743	6.40585	0.198107	-0.0879003	-0.443702	0.657258	0.859491	0
g.Phascolarctobacterium	-0.559843	0.765271	-0.731562	0.464436	2109.5	1	65	109	0.00400748	0.557429	0.00718922	0.994264	1564.5	0	34	28	1.70753	3.21826	0.45057	-0.191452	-0.424911	0.670901	0.867796	0
p.Actinobacteria	-0.158674	0.233752	-0.678814	0.497255	610.5	8	173	1	0.212017	0.394618	0.537273	0.591079	312.5	4	61	1	18.3016	6.42165	0.201116	-0.0623904	-0.31022	0.756393	0.933709	0
c.Actinobacteria	-0.158674	0.233752	-0.678814	0.497255	610.5	8	173	1	0.212017	0.394618	0.537273	0.591079	312.5	4	61	1	18.3016	6.42165	0.201116	-0.0623904	-0.31022	0.756393	0.933709	0
OTU_1545	0.0334065	0.733192	0.0455631	0.963658	864	10	94	80	-0.714605	1.11247	-0.642361	0.520639	25	3	15	47	1.86022	0.808027	0.612191	-0.193114	-0.315448	0.752422	0.933709	0
OTU_23	0.632117	1.23304	0.512651	0.608196	541	3	26	148	0.0717493	0.581595	0.123366	0.901817	1625	0	17	45	0.65773	2.95637	0.526017	0.173731	0.330276	0.741192	0.933709	0
OTU_32	-0.165375	0.19112	-0.865298	0.386875	1375	1	160	14	0.123391	0.22489	0.548675	0.583229	1614.25	0	60	2	27.3772	19.7724	0.145633	-0.0442798	-0.30405	0.76109	0.933709	0
o.Coriobacteriales	-0.0778155	0.263938	-0.294825	0.768128	580	8	164	10	0.0351902	0.385994	0.0911679	0.927359	317	4	55	7	14.3547	6.7118	0.217873	-0.0418119	-0.191909	0.847813	0.937949	0
f.Acidaminococcaceae	-0.241067	0.48765	-0.494343	0.621064	1678	1	88	86	0.126811	0.510095	0.248603	0.803668	1678.5	0	37	25	4.20516	3.84324	0.352489	-0.0653993	-0.185536	0.852809	0.937949	0
f.Coriobacteriaceae	-0.0778155	0.263938	-0.294825	0.768128	580	8	164	10	0.0351902	0.385994	0.0911679	0.927359	317	4	55	7	14.3547	6.7118	0.217873	-0.0418119	-0.191909	0.847813	0.937949	0
f.Prevotellaceae	-0.450437	0.60523	-0.744241	0.45673	5728.5	0	127	47	0.809739	0.892656	0.907112	0.364348	10008	0	53	9	2.72998	1.25496	0.500944	-0.0535744	-0.106947	0.914831	0.937949	0
f.Rikenellaceae	0.173396	0.220059	0.78795	0.430726	4091	0	164	10	-0.19694	0.275941	-0.713704	0.47541	1805.25	0	60	2	20.6501	13.1331	0.172048	0.0294288	0.17105	0.864185	0.937949	0
g.Alistipes	0.172001	0.223257	0.770417	0.441053	4096	0	164	10	-0.197593	0.276094	-0.715673	0.474193	1805.25	0	60	2	20.0628	13.1186	0.173601	0.0258782	0.149067	0.881501	0.937949	0
g.Desulfovibrio	1.52362	1.3045	1.16797	0.242817	466.25	0	37	137	-1.15304	1.05883	-1.08898	0.276165	421	0	11	51	0.587639	0.89197	0.822103	-0.0899777	-0.109448	0.912847	0.937949	0
g.Dialister	-0.259678	0.305891	-0.848924	0.395923	4932.75	0	131	43	0.537809	0.383767	1.40139	0.161096	1441.25	0	44	18	10.6873	6.78993	0.239201	0.0501471	0.209644	0.833946	0.937949	0
g.Fusicatenibacter	-0.0967897	0.22233	-0.435342	0.663314	290	3	148	26	0.22199	0.279819	0.793333	0.427584	326	0	59	3	20.2303	12.7716	0.174073	0.0265765	0.152675	0.878655	0.937949	0
g.Paraprevotella	0.313656	0.605665	0.517871	0.604549	809.5	1	41	133	-0.478457	0.591119	-0.809409	0.41828	480.25	1	20	42	2.72606	2.86187	0.423033	-0.0920265	-0.21754	0.827788	0.937949	0
g.Roseburia	-0.247286	0.180774	-1.36793	0.171335	763.5	5	169	5	0.445372	0.267415	1.66547	0.0958194	1381	0	61	1	30.6003	13.9839	0.149765	-0.0300335	-0.200538	0.84106	0.937949	0
OTU_11	0.00108858	0.343532	0.00316879	0.997472	919.5	2	86	88	0.0970045	0.507265	0.19123	0.848345	396.25	0	32	30	8.47356	3.88625	0.284442	0.0312471	0.109854	0.912525	0.937949	0
OTU_158	-0.11588	0.661386	-0.175207	0.860917	509	0	34	140	0.0710628	1.04938	0.0677188	0.946009	149	0	13	49	2.28607	0.908103	0.559526	-0.062732	-0.112116	0.910731	0.937949	0
OTU_315	-0.256218	0.306376	-0.836287	0.402994	264	2	116	58	0.281092	0.394742	0.712092	0.476408	404	0	47	15	10.6534	6.41762	0.24203	-0.0542241	-0.224039	0.822727	0.937949	0
OTU_39	-0.434873	0.487245	-0.892514	0.372117	315.75	5	89	85	1.22672	0.751089	1.63326	0.102415	162.5	4	34	28	4.21216	1.77263	0.408767	0.057272	0.140109	0.888574	0.937949	0
OTU_40	0.745881	0.693791	1.07508	0.282338	804.5	1	38	136	-0.421379	0.627407	-0.671619	0.501826	520	1	19	43	2.07751	2.54039	0.465348	0.10375	0.222952	0.823573	0.937949	0
OTU_5	-0.394602	0.380602	-1.03678	0.299837	4186.25	0	107	67	0.571945	0.431898	1.32426	0.185417	1522	0	35	27	6.90332	5.36091	0.285549	0.0278929	0.0976817	0.922185	0.937949	0
OTU_53	0.299464	0.861985	0.347412	0.728281	368	4	46	128	-2.65546	4.25532	-0.624032	0.532606	1025.75	0	16	46	1.34586	0.0552251	0.844826	0.182994	0.216605	0.828516	0.937949	0
OTU_66	-0.159429	0.407921	-0.390833	0.695921	469	2	96	78	0.0362533	0.349157	0.103831	0.917304	410	0	43	19	6.00964	8.20275	0.265257	-0.0464899	-0.175264	0.860872	0.937949	0
OTU_76	0.13012	0.603917	0.215461	0.829408	461.25	0	35	139	0.107095	0.902004	0.11873	0.905489	529	0	14	48	2.74186	1.22909	0.501826	0.122993	0.245092	0.806385	0.937949	0
g.Prevotella	-0.406503	0.68292	-0.595242	0.551682	6068	0	120	54	0.771205	0.899651	0.857226	0.39132	10574	0	51	11	2.14417	1.23553	0.543952	0.0240348	0.0441855	0.964757	0.972932	0
OTU_81	0.751884	0.975197	0.771008	0.440702	140	9	64	110	-1.13726	1.20815	-0.94132	0.346541	273.75	1	28	34	1.05152	0.685104	0.758835	0.0066095	0.00871005	0.99305	0.99305	0

## Sheet: Table S8
Supplementary Table S8: HC vs. UC differential prevalence analysis; Taxonomic annotations of OTUs are given in Supplementary Table S11
	GER.b.zero	GER.se.zero	GER.z.zero	GER.p.zero	GER.thresh	GER.n.excl	GER.n.count	GER.n.zero	NOR.b.zero	NOR.se.zero	NOR.z.zero	NOR.p.zero	NOR.thresh	NOR.n.excl	NOR.n.count	NOR.n.zero	GER.w.zero	NOR.w.zero	META.se	META.b	META.Z	META.p	META.p.adj	RESULT
OTU_82	-2.28113	0.400022	-5.7025	1.18064e-08	NA	0	183	104	-3.15558	0.813374	-3.87962	0.000104618	NA	0	68	20	6.2493	1.51154	0.35896	-2.45144	-6.82929	8.53339e-12	1.68961e-09	1
c.Verrucomicrobiae	-1.79187	0.362982	-4.93654	7.952e-07	NA	0	183	95	-2.20784	0.776759	-2.84238	0.00447785	NA	0	68	43	7.58981	1.6574	0.328848	-1.86643	-5.67567	1.38151e-08	4.55898e-07	1
o.Verrucomicrobiales	-1.79187	0.362982	-4.93654	7.952e-07	NA	0	183	95	-2.20784	0.776759	-2.84238	0.00447785	NA	0	68	43	7.58981	1.6574	0.328848	-1.86643	-5.67567	1.38151e-08	4.55898e-07	1
f.Verrucomicrobiaceae	-1.79187	0.362982	-4.93654	7.952e-07	NA	0	183	95	-2.20784	0.776759	-2.84238	0.00447785	NA	0	68	43	7.58981	1.6574	0.328848	-1.86643	-5.67567	1.38151e-08	4.55898e-07	1
g.Akkermansia	-1.79187	0.362982	-4.93654	7.952e-07	NA	0	183	95	-2.20784	0.776759	-2.84238	0.00447785	NA	0	68	43	7.58981	1.6574	0.328848	-1.86643	-5.67567	1.38151e-08	4.55898e-07	1
OTU_38	-2.48847	0.428011	-5.81404	6.09821e-09	NA	0	183	59	-20.1482	2795.05	-0.00720853	0.994248	NA	0	68	11	5.45872	1.28003e-07	0.428011	-2.48847	-5.81404	6.09817e-09	4.55898e-07	0
p.Verrucomicrobia	-1.69078	0.357453	-4.73007	2.24446e-06	NA	0	183	94	-2.20784	0.776759	-2.84238	0.00447785	NA	0	68	43	7.8264	1.6574	0.32472	-1.78114	-5.48516	4.13098e-08	1.16848e-06	1
OTU_81	-1.80956	0.403263	-4.4873	7.21316e-06	140	9	64	110	-1.73029	0.572345	-3.02316	0.00250153	273.75	1	28	34	6.14928	3.0527	0.329655	-1.78326	-5.40948	6.32067e-08	1.56437e-06	1
OTU_66	-1.48192	0.346764	-4.27358	1.92359e-05	469	2	96	78	-2.38113	0.697861	-3.41204	0.000644786	410	0	43	19	8.31635	2.05335	0.31054	-1.65998	-5.34546	9.01856e-08	1.98408e-06	1
OTU_33	-1.51702	0.346046	-4.38387	1.16589e-05	NA	0	183	82	-1.84656	0.606317	-3.04554	0.00232264	NA	0	68	21	8.35089	2.72019	0.300542	-1.59799	-5.31703	1.05475e-07	2.08841e-06	1
OTU_42	-1.53503	0.370734	-4.1405	3.46542e-05	1412.5	2	69	105	-1.93804	0.596203	-3.25063	0.0011515	2518.5	0	36	26	7.27571	2.81327	0.31483	-1.6474	-5.23267	1.67077e-07	2.98093e-06	1
OTU_84	-2.38268	0.536885	-4.43797	9.08118e-06	360	0	36	138	-3.65918	1.26255	-2.89824	0.00375259	1829.5	0	13	49	3.46927	0.627338	0.494069	-2.57816	-5.21821	1.80662e-07	2.98093e-06	1
OTU_103	-1.5116	0.348279	-4.3402	1.42351e-05	NA	0	183	87	-1.74046	0.612245	-2.84274	0.00447271	NA	0	68	23	8.24414	2.66777	0.302726	-1.56755	-5.17813	2.24126e-07	3.41361e-06	1
OTU_125	-1.55003	0.40254	-3.85061	0.000117824	365	1	46	128	-3.54026	0.886436	-3.99381	6.50206e-05	536	0	25	37	6.17137	1.27264	0.366519	-1.89028	-5.15738	2.50429e-07	3.54179e-06	1
OTU_5363	-1.40009	0.342062	-4.09307	4.25691e-05	NA	0	183	90	-1.87421	0.627002	-2.98916	0.00279745	NA	0	68	19	8.54654	2.54368	0.300283	-1.50883	-5.02471	5.042e-07	6.65544e-06	1
f.Desulfovibrionaceae	-1.62983	0.371544	-4.38664	1.15116e-05	NA	0	183	56	-2.09072	0.860156	-2.43062	0.0150728	NA	0	68	10	7.24402	1.35159	0.341084	-1.7023	-4.99085	6.01147e-07	7.4392e-06	1
OTU_998	-1.78452	0.357658	-4.98947	6.05453e-07	NA	0	183	83	-0.785642	0.592104	-1.32687	0.184553	NA	0	68	19	7.81743	2.85236	0.306141	-1.51749	-4.95684	7.16506e-07	8.34519e-06	0
OTU_79	-1.23264	0.355344	-3.46886	0.000522667	NA	0	183	108	-2.35463	0.615241	-3.82717	0.000129625	NA	0	68	31	7.91959	2.64186	0.307708	-1.5133	-4.91797	8.74478e-07	9.61926e-06	1
OTU_182	-1.39779	0.354367	-3.94445	7.99826e-05	279	4	96	78	-3.29767	0.967254	-3.40931	0.000651286	764	0	45	17	7.96329	1.06885	0.33274	-1.62261	-4.87653	1.07968e-06	1.12514e-05	1
OTU_206	-1.75568	0.396262	-4.4306	9.39694e-06	NA	0	183	51	-2.46567	1.22009	-2.02089	0.0432914	NA	0	68	8	6.36848	0.671761	0.376883	-1.82342	-4.83817	1.31038e-06	1.29727e-05	1
OTU_4	-1.36094	0.368804	-3.69015	0.00022412	1756	0	120	54	-2.55353	0.778459	-3.28024	0.00103719	979	0	46	16	7.35206	1.65017	0.333292	-1.57955	-4.73924	2.14518e-06	2.0226e-05	1
o.Desulfovibrionales	-1.68717	0.384638	-4.3864	1.15242e-05	NA	0	183	51	-1.59217	0.914295	-1.74142	0.0816107	NA	0	68	7	6.75922	1.19627	0.354541	-1.67289	-4.71846	2.37636e-06	2.13873e-05	0
OTU_58	-1.47657	0.350496	-4.2128	2.52229e-05	NA	0	183	67	-1.20628	0.605217	-1.99313	0.0462473	NA	0	68	17	8.14016	2.7301	0.303305	-1.40868	-4.64444	3.40996e-06	2.93553e-05	1
g.Bilophila	-1.36473	0.348675	-3.91404	9.07661e-05	NA	0	183	65	-1.45111	0.633297	-2.29135	0.0219433	NA	0	68	16	8.22541	2.49336	0.305441	-1.38482	-4.53384	5.79217e-06	4.24759e-05	1
g.Coprococcus	-1.67784	0.407443	-4.11797	3.82223e-05	NA	0	183	44	-2.33363	1.16158	-2.00902	0.0445346	NA	0	68	7	6.02374	0.741149	0.384476	-1.74969	-4.55083	5.3435e-06	4.24759e-05	1
OTU_235	-1.17348	0.358174	-3.27627	0.00105188	NA	0	183	109	-1.9428	0.580366	-3.34755	0.000815306	NA	0	68	31	7.7949	2.9689	0.304801	-1.38567	-4.54615	5.46358e-06	4.24759e-05	1
OTU_457	1.24948	0.352346	3.54617	0.000390867	NA	0	183	124	2.23342	0.723245	3.08806	0.00201469	NA	0	68	51	8.05493	1.91174	0.316756	1.43821	4.54044	5.61358e-06	4.24759e-05	1
g.Coprobacter	-1.19676	0.342646	-3.4927	0.000478165	NA	0	183	99	-1.77721	0.605714	-2.93407	0.00334544	NA	0	68	35	8.51742	2.72562	0.298235	-1.33748	-4.48465	7.30353e-06	5.16464e-05	1
OTU_1828	-1.28584	0.435745	-2.9509	0.00316852	NA	0	183	143	-2.62653	0.71114	-3.6934	0.000221274	NA	0	68	42	5.26666	1.97738	0.371543	-1.6518	-4.44578	8.75727e-06	5.9791e-05	1
OTU_27	-2.0205	0.459044	-4.40154	1.07487e-05	370	4	136	38	-18.7213	4787.49	-0.00391046	0.99688	528	1	58	4	4.74559	4.363e-08	0.459044	-2.0205	-4.40154	1.07487e-05	7.09413e-05	0
g.Odoribacter	-1.97245	0.420731	-4.68814	2.75694e-06	NA	0	183	45	-0.430633	0.712224	-0.604632	0.545424	NA	0	68	10	5.64926	1.97136	0.362247	-1.5736	-4.34399	1.39917e-05	8.93662e-05	0
OTU_100	-1.76434	0.421531	-4.18555	2.84479e-05	414.25	1	51	123	-0.869108	0.549973	-1.58027	0.114044	1255.5	0	20	42	5.62782	3.30611	0.334564	-1.43305	-4.28334	1.84112e-05	0.000100378	0
c.Deltaproteobacteria	-1.51554	0.384666	-3.93988	8.15222e-05	NA	0	183	48	-1.59217	0.914295	-1.74142	0.0816107	NA	0	68	7	6.7582	1.19627	0.354564	-1.52706	-4.30688	1.65573e-05	0.000100378	0
OTU_167	-1.12522	0.356399	-3.1572	0.00159293	NA	0	183	120	-2.06337	0.647913	-3.18464	0.00144935	NA	0	68	38	7.87277	2.38214	0.312273	-1.34315	-4.30119	1.6988e-05	0.000100378	1
OTU_24	-1.3836	0.355587	-3.89103	9.98176e-05	NA	0	183	110	-1.27537	0.7141	-1.78598	0.0741027	NA	0	68	49	7.90876	1.96102	0.318307	-1.3621	-4.27919	1.87575e-05	0.000100378	0
OTU_72	-1.15073	0.335994	-3.42486	0.000615122	NA	0	183	83	-1.92122	0.690318	-2.78309	0.00538439	NA	0	68	18	8.85805	2.09846	0.302109	-1.2983	-4.29745	1.72774e-05	0.000100378	1
OTU_86	-1.17448	0.34803	-3.37464	0.000739113	NA	0	183	106	-1.60542	0.591345	-2.71486	0.00663046	NA	0	68	36	8.25593	2.85968	0.299939	-1.28534	-4.28535	1.82452e-05	0.000100378	1
OTU_1122	-1.52111	0.475914	-3.19618	0.00139259	NA	0	183	146	-2.54818	0.877874	-2.90267	0.00369998	NA	0	68	49	4.41513	1.29758	0.418388	-1.7544	-4.19323	2.7501e-05	0.000143295	1
g.Ruminococcus	-1.16582	0.373706	-3.11963	0.0018108	1035.5	3	125	49	-2.0636	0.685031	-3.01242	0.00259171	865.25	0	44	18	7.16044	2.13098	0.328064	-1.37173	-4.18128	2.89872e-05	0.000147166	1
OTU_11	-1.01491	0.331295	-3.06346	0.00218792	919.5	2	86	88	-1.81767	0.602691	-3.01592	0.002562	396.25	0	32	30	9.11109	2.75303	0.290324	-1.20119	-4.13741	3.51251e-05	0.000173869	1
OTU_59	-0.960681	0.330775	-2.90433	0.00368034	573.25	3	83	91	-2.04518	0.619711	-3.30022	0.000966096	446	0	26	36	9.13976	2.60388	0.291809	-1.20114	-4.1162	3.85168e-05	0.000177357	1
OTU_61	-1.01068	0.34439	-2.93468	0.0033389	343.5	2	87	87	-2.14956	0.656603	-3.27376	0.00106127	400	1	41	21	8.43137	2.3195	0.304985	-1.25639	-4.11952	3.79667e-05	0.000177357	1
OTU_376	1.57942	0.454957	3.47157	0.000517422	NA	0	183	149	2.00383	0.883974	2.26685	0.0233996	NA	0	68	58	4.83125	1.27974	0.404524	1.6683	4.12409	3.72197e-05	0.000177357	1
g.Holdemanella	-1.82031	0.417229	-4.36285	1.28382e-05	464	2	54	120	-0.586643	0.516207	-1.13645	0.255769	1493.5	0	25	37	5.74448	3.75277	0.32449	-1.33283	-4.10747	4.00013e-05	0.000180006	0
OTU_159	-1.80214	0.596847	-3.01943	0.0025325	NA	0	183	155	-3.34121	1.11555	-2.99513	0.00274329	NA	0	68	50	2.8072	0.803568	0.52626	-2.14466	-4.07528	4.59588e-05	0.000202219	1
OTU_3385	-1.55407	0.530272	-2.9307	0.00338199	501.5	2	21	153	-1.94299	0.703244	-2.7629	0.00572904	347	0	14	48	3.55634	2.02203	0.423396	-1.69504	-4.00345	6.24248e-05	0.000262981	1
OTU_76	-1.25082	0.415086	-3.01339	0.0025835	461.25	0	35	139	-1.97959	0.711457	-2.78245	0.00539497	529	0	14	48	5.80394	1.97562	0.358527	-1.43589	-4.00496	6.20274e-05	0.000262981	1
g.Clostridium_IV	-2.29422	0.58882	-3.8963	9.76716e-05	NA	0	183	27	-20.5256	6835.32	-0.00300288	0.997604	NA	0	68	2	2.88426	2.14034e-08	0.58882	-2.29422	-3.8963	9.76715e-05	0.000402895	0
g.Desulfovibrio	-1.53578	0.454352	-3.38015	0.000724462	466.25	0	37	137	-1.34359	0.696781	-1.92828	0.0538205	421	0	11	51	4.84412	2.05972	0.380588	-1.47844	-3.88462	0.000102489	0.000412105	0
OTU_6	-1.37684	0.40563	-3.39434	0.000687951	1040.5	4	135	39	-2.31389	1.13686	-2.03533	0.0418174	1776	0	55	7	6.07771	0.773723	0.38204	-1.48266	-3.88091	0.000104067	0.000412105	1
g.Barnesiella	-1.37529	0.399384	-3.44353	0.000574163	1288	0	130	44	-1.09933	0.636362	-1.72753	0.0840729	719	0	45	17	6.2693	2.4694	0.33828	-1.29731	-3.83502	0.000125555	0.000487447	0
OTU_381	-1.07084	0.333587	-3.21009	0.00132695	NA	0	183	75	-1.95659	0.883855	-2.2137	0.0268494	NA	0	68	10	8.98634	1.28008	0.312098	-1.18128	-3.78498	0.000153722	0.000585326	1
OTU_109	1.16464	0.361615	3.22067	0.0012789	NA	0	183	131	2.62437	1.14441	2.29322	0.0218356	NA	0	68	59	7.6473	0.763552	0.34481	1.29716	3.76195	0.000168592	0.000629833	1
OTU_306	-1.08817	0.425217	-2.55911	0.0104942	NA	0	183	143	-2.83284	0.862706	-3.28367	0.00102464	NA	0	68	43	5.53068	1.34361	0.381404	-1.42918	-3.74715	0.000178857	0.00065581	1
OTU_119	1.11988	0.389655	2.87403	0.00405265	NA	0	183	139	1.50302	0.618529	2.42999	0.0150992	NA	0	68	48	6.58628	2.61384	0.329688	1.22873	3.72696	0.000193803	0.000697689	1
g.Fusicatenibacter	-2.02174	0.54424	-3.7148	0.000203361	290	3	148	26	-18.2722	4663.29	-0.00391831	0.996874	326	0	59	3	3.37613	4.5985e-08	0.54424	-2.02174	-3.7148	0.00020336	0.000719025	0
OTU_158	-1.18148	0.422146	-2.79875	0.00513005	509	0	34	140	-3.56034	1.14528	-3.10871	0.00187908	149	0	13	49	5.61143	0.762389	0.396096	-1.46602	-3.70119	0.000214593	0.000745427	1
OTU_91	-1.02695	0.33947	-3.02517	0.00248497	NA	0	183	101	-1.20805	0.568756	-2.12403	0.0336677	NA	0	68	35	8.67756	3.09135	0.291495	-1.07452	-3.68624	0.000227592	0.000776951	1
OTU_15	-1.46323	0.425283	-3.44061	0.000580395	915.5	6	134	40	-1.05416	0.798666	-1.3199	0.18687	286.25	4	54	8	5.52897	1.56772	0.375381	-1.37286	-3.65726	0.000254925	0.000841251	0
OTU_40	-1.42681	0.430275	-3.31603	0.000913051	804.5	1	38	136	-0.959899	0.570329	-1.68306	0.0923634	520	1	19	43	5.40142	3.07432	0.343488	-1.25745	-3.66083	0.000251402	0.000841251	0
OTU_1850	-1.11946	0.348966	-3.20792	0.00133699	NA	0	183	64	-1.41336	0.808182	-1.74882	0.0803229	NA	0	68	9	8.2117	1.53102	0.320376	-1.16564	-3.63836	0.000274384	0.000890624	0
OTU_3264	-1.84953	0.617291	-2.99621	0.00273362	NA	0	183	156	-1.21541	0.572246	-2.12394	0.0336754	NA	0	68	44	2.62434	3.05375	0.419661	-1.5085	-3.59456	0.000324946	0.00103773	1
OTU_12	-0.947128	0.359221	-2.63662	0.00837368	1166	1	50	124	-2.0213	0.733043	-2.7574	0.00582622	4892.75	0	16	46	7.74957	1.86098	0.322572	-1.15513	-3.581	0.00034228	0.00107574	1
g.Paraprevotella	-1.4522	0.422962	-3.4334	0.000596052	809.5	1	41	133	-0.748466	0.550605	-1.35935	0.174035	480.25	1	20	42	5.58981	3.29853	0.335421	-1.19104	-3.55088	0.000383941	0.00118782	0
OTU_16	-1.29845	0.395998	-3.27893	0.00104203	753	1	132	42	-1.64752	1.27611	-1.29105	0.196687	1030	0	57	5	6.37696	0.614077	0.378207	-1.32911	-3.51425	0.000441006	0.00134337	0
OTU_53	-1.01146	0.383596	-2.63678	0.0083696	368	4	46	128	-1.5152	0.631543	-2.39921	0.0164306	1025.75	0	16	46	6.79597	2.50723	0.327857	-1.14722	-3.49915	0.000466739	0.00140022	1
OTU_184	-2.12083	0.692509	-3.06253	0.00219472	NA	0	183	158	-1.22454	0.641085	-1.91011	0.0561191	NA	0	68	49	2.08521	2.43315	0.470446	-1.63818	-3.48218	0.000497349	0.00146978	0
OTU_192	-1.07023	0.387343	-2.76301	0.00572716	NA	0	183	131	-1.20174	0.570225	-2.10747	0.0350765	NA	0	68	41	6.66515	3.07544	0.320411	-1.11175	-3.46976	0.000520917	0.00151679	1
OTU_115	-0.927544	0.388122	-2.38982	0.0168565	NA	0	183	132	-1.60015	0.608913	-2.62788	0.00859184	NA	0	68	37	6.63839	2.69705	0.32729	-1.12186	-3.42774	0.000608637	0.00174652	1
OTU_17	-1.24887	0.367539	-3.39791	0.000679026	531.5	2	123	51	-0.613744	0.683986	-0.897305	0.369556	352	2	51	11	7.40274	2.1375	0.323758	-1.10657	-3.41788	0.000631107	0.00178513	0
OTU_28	-1.27972	0.355056	-3.60429	0.000313002	541.5	3	70	104	-0.36222	0.514873	-0.703514	0.481736	263.5	1	30	32	7.93245	3.77225	0.292294	-0.984027	-3.36657	0.000761106	0.00212252	0
OTU_23	-1.71669	0.533234	-3.21939	0.00128466	541	3	26	148	-0.792135	0.558739	-1.41772	0.156273	1625	0	17	45	3.51693	3.20318	0.385755	-1.27599	-3.30778	0.000940379	0.00255062	0
OTU_73	-1.24164	0.341945	-3.6311	0.000282214	207	4	85	89	-0.171507	0.613482	-0.279563	0.779813	167	1	47	15	8.5524	2.65703	0.298681	-0.987978	-3.3078	0.000940327	0.00255062	0
OTU_19	-1.18026	0.340159	-3.46973	0.000520984	452.75	4	81	93	-0.340396	0.563004	-0.604607	0.54544	273	3	39	23	8.64246	3.15483	0.291145	-0.955662	-3.28243	0.00102917	0.00275371	0
OTU_35	-0.812418	0.382449	-2.12425	0.033649	152	4	45	129	-3.18457	0.945937	-3.36658	0.000761062	356.5	2	21	41	6.83681	1.11757	0.354566	-1.1457	-3.23128	0.00123238	0.00325349	1
OTU_8	-1.09195	0.333505	-3.27417	0.00105974	1147.5	2	75	99	-0.445198	0.542374	-0.820833	0.411741	227.5	2	24	38	8.99074	3.3994	0.284094	-0.914506	-3.21903	0.00128626	0.00335106	0
OTU_657	-1.12332	0.402878	-2.78824	0.00529949	NA	0	183	137	-1.37713	0.855697	-1.60937	0.107536	NA	0	68	53	6.16102	1.36571	0.364499	-1.16938	-3.20817	0.00133584	0.00343501	0
OTU_195	1.12994	0.432224	2.61424	0.00894265	NA	0	183	149	1.3813	0.762159	1.81236	0.0699313	NA	0	68	57	5.35281	1.72151	0.375974	1.19111	3.16805	0.00153463	0.00389559	0
OTU_1979	-1.00841	0.335252	-3.00793	0.00263031	NA	0	183	72	-0.675196	0.642321	-1.05118	0.293175	NA	0	68	14	8.89731	2.42379	0.297205	-0.937074	-3.15296	0.00161625	0.00405087	0
OTU_215	-1.2044	0.415537	-2.89842	0.00375047	NA	0	183	140	-0.761634	0.560286	-1.35937	0.174031	NA	0	68	45	5.79135	3.18552	0.333762	-1.04728	-3.13781	0.00170217	0.00421288	0
OTU_160	-1.11162	0.439833	-2.52737	0.0114919	NA	0	183	145	-1.37749	0.762624	-1.80626	0.0708783	NA	0	68	55	5.16921	1.71941	0.381008	-1.17798	-3.09176	0.00198974	0.0048638	0
f.Prevotellaceae	-1.07806	0.373101	-2.88946	0.00385898	5728.5	0	127	47	-0.805562	0.781735	-1.03048	0.302785	10008	0	53	9	7.1837	1.63637	0.336716	-1.0275	-3.05155	0.00227667	0.00549732	0
OTU_67	-1.06291	0.367567	-2.89174	0.00383119	987.75	1	49	125	-0.652861	0.605115	-1.0789	0.28063	998.75	0	14	48	7.40164	2.73102	0.314151	-0.952388	-3.03163	0.00243241	0.00580261	0
OTU_2322	-0.851991	0.340078	-2.50528	0.0122355	NA	0	183	107	-0.892538	0.547644	-1.62978	0.103148	NA	0	68	35	8.64653	3.33429	0.288906	-0.863276	-2.98808	0.00280732	0.00661726	0
OTU_5	1.10263	0.366411	3.00927	0.00261877	4186.25	0	107	67	0.440307	0.522981	0.841918	0.399834	1522	0	35	27	7.44841	3.65619	0.300088	0.884559	2.94767	0.00320183	0.00745837	0
OTU_121	-1.25308	0.478959	-2.61626	0.00888999	485	0	26	148	-0.955734	0.693886	-1.37737	0.168399	288	0	10	52	4.35916	2.07694	0.394174	-1.15713	-2.93557	0.00332938	0.00766532	0
g.Pseudoflavonifractor	-1.23296	0.531011	-2.32191	0.0202378	NA	0	183	20	-1.92061	1.06224	-1.80808	0.0705946	NA	0	68	6	3.54644	0.886244	0.474971	-1.37045	-2.88533	0.00391007	0.00889878	0
f.Acidaminococcaceae	-0.71803	0.325461	-2.20619	0.0273706	1678	1	88	86	-1.04507	0.545733	-1.91498	0.0554944	1678.5	0	37	25	9.44065	3.35768	0.279527	-0.80383	-2.87568	0.00403156	0.00907102	0
OTU_359	-1.65511	0.548782	-3.01598	0.00256153	NA	0	183	154	-0.551263	0.584739	-0.94275	0.345809	NA	0	68	45	3.32048	2.92466	0.400156	-1.13817	-2.84432	0.00445069	0.00990153	0
OTU_788	-1.32109	0.466378	-2.83265	0.00461638	362.5	2	147	27	-19.4417	10675.9	-0.00182108	0.998547	326.25	0	60	2	4.59752	8.77383e-09	0.466378	-1.32109	-2.83265	0.00461638	0.0101494	0
OTU_96	-1.11332	0.372659	-2.9875	0.00281272	NA	0	183	48	-0.242185	0.779493	-0.310695	0.756032	NA	0	68	8	7.20073	1.6458	0.336212	-0.951253	-2.82932	0.00466464	0.0101494	0
OTU_137	-0.730375	0.341592	-2.13815	0.0325045	NA	0	183	108	-1.01171	0.538647	-1.87824	0.0603479	NA	0	68	26	8.5701	3.4466	0.288474	-0.811067	-2.81157	0.00493002	0.0106103	0
OTU_39	-1.03232	0.336711	-3.06589	0.00217021	315.75	5	89	85	-0.21451	0.524105	-0.409289	0.682328	162.5	4	34	28	8.82036	3.64052	0.283286	-0.793391	-2.80067	0.00509968	0.0108574	0
g.Sutterella	-1.05062	0.333462	-3.15065	0.00162906	731	5	81	93	0.00970454	0.643735	0.0150754	0.987972	2553.75	0	48	14	8.99303	2.41316	0.296094	-0.826295	-2.79065	0.00526022	0.01108	0
OTU_770	0.777453	0.324461	2.39614	0.0165688	NA	0	183	92	0.758754	0.549154	1.38168	0.167071	NA	0	68	41	9.49895	3.31598	0.279346	0.772615	2.7658	0.00567831	0.0118348	0
OTU_9	-0.745454	0.34438	-2.16463	0.030416	766.5	5	111	63	-1.09736	0.621132	-1.76671	0.0772769	253	5	44	18	8.4319	2.59199	0.301185	-0.828196	-2.7498	0.00596325	0.0122992	0
g.Prevotella	-1.00568	0.360813	-2.78725	0.00531582	6068	0	120	54	-0.383536	0.711861	-0.538779	0.590039	10574	0	51	11	7.6813	1.97337	0.321834	-0.878513	-2.72971	0.00633896	0.0129393	0
OTU_209	-0.869476	0.441888	-1.96764	0.0491096	NA	0	183	149	-1.32185	0.680818	-1.94157	0.0521896	NA	0	68	51	5.12125	2.15744	0.370658	-1.00356	-2.70752	0.00677888	0.0136961	0
OTU_30	-0.898316	0.335446	-2.67797	0.00740688	909	0	96	78	-0.435644	0.529528	-0.822703	0.410677	425.5	1	29	33	8.88698	3.56633	0.283372	-0.765818	-2.70252	0.00688171	0.0137634	0
g.Collinsella	-1.00861	0.371947	-2.71172	0.0066936	383.5	6	127	47	-0.437588	0.60122	-0.727834	0.466715	235	5	46	16	7.22832	2.76652	0.316309	-0.850558	-2.68901	0.00716651	0.0141897	0
OTU_3	-2.51824	1.07296	-2.34701	0.0189249	4310.5	0	161	13	-1.80267	1.40981	-1.27866	0.201017	2096	0	59	3	0.868628	0.503127	0.853811	-2.25579	-2.64202	0.00824128	0.0161562	0
OTU_68	-0.523531	0.383529	-1.36503	0.172242	202	3	40	134	-1.7072	0.613824	-2.78125	0.00541495	361	1	23	39	6.79834	2.65407	0.325259	-0.855884	-2.6314	0.00850348	0.0165068	0
g.Phascolarctobacterium	-0.667531	0.336189	-1.98558	0.0470796	2109.5	1	65	109	-0.939947	0.540111	-1.74028	0.0818093	1564.5	0	34	28	8.84777	3.42794	0.285415	-0.743602	-2.60534	0.00917843	0.017644	0
g.Clostridium_XlVb	-1.19473	0.376856	-3.17025	0.0015231	NA	0	183	50	2.22321	1.33696	1.66288	0.0963365	NA	0	68	8	7.04124	0.559451	0.362722	-0.943149	-2.6002	0.00931697	0.0177381	0
f.Peptostreptococcaceae	1.31828	0.674271	1.95512	0.0505688	NA	0	183	16	2.17968	1.28076	1.70186	0.0887814	NA	0	68	9	2.19953	0.609625	0.596639	1.50522	2.52283	0.0116416	0.0219528	0
OTU_2	-0.913971	0.369498	-2.47355	0.0133778	4461	0	124	50	-0.458645	0.56166	-0.816588	0.414164	1984	1	43	19	7.32448	3.16996	0.308689	-0.776435	-2.51527	0.0118942	0.0219966	0
OTU_21	-0.869945	0.325825	-2.66997	0.00758572	NA	0	183	81	-0.252423	0.515697	-0.489479	0.624503	NA	0	68	32	9.41956	3.7602	0.275452	-0.693765	-2.51864	0.0117809	0.0219966	0
OTU_3948	-1.00462	0.454347	-2.21113	0.0270269	NA	0	183	151	-0.85628	0.710369	-1.2054	0.228048	NA	0	68	55	4.84423	1.98167	0.382754	-0.961555	-2.5122	0.0119982	0.0219966	0
OTU_1910	-0.651679	0.354073	-1.84052	0.0656916	NA	0	183	123	-0.988548	0.573157	-1.72474	0.084574	NA	0	68	43	7.97654	3.04406	0.301229	-0.744727	-2.47229	0.013425	0.0243866	0
f.Lactobacillaceae	0.620751	0.32197	1.92798	0.0538574	NA	0	183	100	0.887897	0.564783	1.5721	0.115927	NA	0	68	46	9.64652	3.135	0.279711	0.686276	2.45352	0.0141465	0.0252344	0
g.Lactobacillus	0.620751	0.32197	1.92798	0.0538574	NA	0	183	100	0.887897	0.564783	1.5721	0.115927	NA	0	68	46	9.64652	3.135	0.279711	0.686276	2.45352	0.0141465	0.0252344	0
OTU_20	-0.546046	0.324605	-1.68219	0.0925324	NA	0	183	89	-1.15839	0.58485	-1.98066	0.0476298	NA	0	68	23	9.49052	2.92355	0.28382	-0.690255	-2.43202	0.0150151	0.0265445	0
OTU_57	-0.803925	0.389059	-2.06633	0.0387974	NA	0	183	138	-0.55908	0.522067	-1.0709	0.284216	NA	0	68	40	6.60645	3.669	0.31196	-0.716499	-2.29676	0.0216323	0.0379043	0
OTU_315	-1.14951	0.352455	-3.26142	0.00110854	264	2	116	58	1.07105	0.693824	1.54369	0.122663	404	0	47	15	8.04994	2.07731	0.314235	-0.694023	-2.20861	0.0272016	0.0472448	0
OTU_18	-0.772323	0.341451	-2.26188	0.0237046	466.75	3	111	63	-0.243521	0.686805	-0.35457	0.722912	889	0	49	13	8.57715	2.11998	0.30575	-0.667523	-2.18323	0.0290186	0.0499625	0
OTU_10	-1.25302	0.384308	-3.26046	0.00111233	518	6	48	126	0.466097	0.535055	0.871121	0.383688	2439.25	0	34	28	6.7708	3.49304	0.312137	-0.667962	-2.13997	0.0323575	0.0552309	0
OTU_164	-0.709859	0.449107	-1.5806	0.11397	499	0	24	150	-0.840579	0.586455	-1.43332	0.151766	319	1	17	45	4.95792	2.90757	0.356564	-0.758181	-2.12636	0.0334737	0.0566478	0
OTU_71	-0.695935	0.326758	-2.12982	0.0331869	306.5	1	81	93	-0.308892	0.537405	-0.574784	0.565437	233	0	35	27	9.36584	3.46256	0.279199	-0.591467	-2.11844	0.0341377	0.0572819	0
g.Parabacteroides	-1.11235	0.577762	-1.92527	0.0541961	1740	2	157	17	-0.775148	0.840604	-0.922132	0.35646	971	0	55	7	2.99572	1.4152	0.476141	-1.00416	-2.10896	0.0349484	0.0581495	0
OTU_187	0.797636	0.332477	2.39907	0.0164366	NA	0	183	113	0.0584293	0.540552	0.108092	0.913923	NA	0	68	45	9.04644	3.42235	0.283196	0.594744	2.10011	0.0357192	0.0589367	0
OTU_2818	-0.794475	0.325422	-2.44137	0.0146317	NA	0	183	87	0.0335252	0.574085	0.0583976	0.953432	NA	0	68	20	9.44293	3.03422	0.283102	-0.59312	-2.09508	0.036164	0.0591775	0
OTU_31	-0.785357	0.360189	-2.1804	0.0292278	425	3	124	50	-0.25226	0.571775	-0.441188	0.659077	300	0	43	19	7.70794	3.05879	0.30476	-0.633906	-2.08002	0.037524	0.0608997	0
OTU_22	-0.965673	0.474772	-2.03397	0.0419543	720	9	145	29	-18.4925	4752.64	-0.00389101	0.996895	1391	1	59	3	4.43639	4.42722e-08	0.474772	-0.965674	-2.03397	0.0419542	0.0675361	0
OTU_2133	-0.480157	0.383134	-1.25324	0.21012	NA	0	183	138	-1.10255	0.611508	-1.803	0.0713886	NA	0	68	47	6.81239	2.67421	0.324672	-0.655605	-2.01928	0.0434578	0.0693922	0
OTU_63	-1.05472	0.431268	-2.44562	0.0144605	NA	0	183	142	-0.0422928	0.554003	-0.0763404	0.939148	NA	0	68	45	5.37656	3.25819	0.34031	-0.672695	-1.97671	0.0480745	0.07615	0
f.Sutterellaceae	-1.3414	0.624404	-2.1483	0.0316903	2884.25	1	159	15	1.31236	2.11202	0.621377	0.534351	2562	0	59	3	2.56489	0.224183	0.598784	-1.1281	-1.88398	0.0595676	0.0936063	0
OTU_34	-0.634977	0.340316	-1.86585	0.0620628	1543.5	1	58	116	-0.297677	0.551542	-0.539719	0.589391	823	2	21	41	8.63448	3.28733	0.28962	-0.54197	-1.87131	0.0613019	0.0950023	0
OTU_62	-0.515245	0.358101	-1.43883	0.1502	NA	0	183	128	-0.838898	0.660288	-1.2705	0.203906	NA	0	68	52	7.7981	2.29368	0.314786	-0.588805	-1.87049	0.0614157	0.0950023	0
OTU_680	0.496202	0.331274	1.49786	0.13417	NA	0	183	77	0.715169	0.632763	1.13023	0.258378	NA	0	68	53	9.11225	2.49757	0.293486	0.543307	1.85122	0.0641378	0.098444	0
OTU_454	0.478127	0.332702	1.4371	0.150689	793	3	77	97	0.627375	0.539186	1.16356	0.244603	368	0	17	45	9.03418	3.43971	0.283139	0.519283	1.83402	0.0666505	0.101514	0
OTU_815	-0.291363	0.401686	-0.725352	0.468236	NA	0	183	142	-1.35796	0.620878	-2.18717	0.0287302	NA	0	68	47	6.19766	2.59411	0.337258	-0.606076	-1.79707	0.0723246	0.109315	0
OTU_32	-1.10729	0.63484	-1.7442	0.0811251	1375	1	160	14	-19.4417	10675.9	-0.00182108	0.998547	1614.25	0	60	2	2.48125	8.77383e-09	0.63484	-1.10729	-1.7442	0.0811251	0.121688	0
g.Dialister	0.52063	0.402751	1.29268	0.19612	4932.75	0	131	43	0.778405	0.641146	1.21408	0.224716	1441.25	0	44	18	6.1649	2.43268	0.341045	0.593567	1.74044	0.0817824	0.121751	0
o.Enterobacteriales	1.42716	0.773724	1.84453	0.0651061	5672	5	160	14	0.449618	0.664746	0.676376	0.498802	327	6	43	19	1.67043	2.26302	0.504212	0.864752	1.71506	0.0863349	0.126624	0
f.Enterobacteriaceae	1.42716	0.773724	1.84453	0.0651061	5672	5	160	14	0.449618	0.664746	0.676376	0.498802	327	6	43	19	1.67043	2.26302	0.504212	0.864752	1.71506	0.0863349	0.126624	0
OTU_26	-0.268417	0.392227	-0.684342	0.493759	2029.75	1	33	141	-1.03721	0.544871	-1.90358	0.0569646	1026	0	23	39	6.50018	3.36831	0.318328	-0.53082	-1.66753	0.0954096	0.138905	0
OTU_262	-0.491143	0.337602	-1.4548	0.145725	NA	0	183	75	-0.570312	0.704763	-0.809225	0.418386	NA	0	68	12	8.77383	2.01332	0.304471	-0.505919	-1.66163	0.0965868	0.139593	0
g.Escherichia.Shigella	0.291498	0.349612	0.833777	0.404407	NA	0	183	56	1.02248	0.568243	1.79937	0.0719594	NA	0	68	47	8.1814	3.09693	0.297768	0.49222	1.65303	0.0983239	0.141073	0
OTU_3705	-0.652695	0.323269	-2.01904	0.0434829	NA	0	183	86	0.25133	0.616446	0.407709	0.683487	NA	0	68	17	9.56909	2.63154	0.286292	-0.457706	-1.59874	0.109878	0.156517	0
OTU_711	0.594759	0.33393	1.78109	0.0748976	NA	0	183	117	0.0625828	0.558015	0.112152	0.910703	NA	0	68	45	8.96788	3.2115	0.286541	0.454433	1.58592	0.112756	0.15947	0
g.Faecalibacterium	-1.78681	1.14559	-1.55974	0.118822	4879	0	169	5	182.79	480707	0.000380253	0.999697	4941	0	61	1	0.761983	4.32753e-12	1.14559	-1.78681	-1.55974	0.118822	0.166857	0
g.Veillonella	0.70307	0.389966	1.8029	0.0714039	NA	0	183	45	0.0822839	0.534864	0.153841	0.877735	NA	0	68	27	6.57577	3.49553	0.315106	0.487608	1.54744	0.121757	0.169774	0
OTU_25	-0.718585	0.343543	-2.09169	0.0364663	3349	2	57	117	0.218197	0.51281	0.425494	0.670477	5528	0	27	35	8.47302	3.80266	0.285415	-0.428396	-1.50096	0.133366	0.184661	0
OTU_281	0.467779	0.329136	1.42123	0.155249	1357.5	2	69	105	0.300167	0.601254	0.499235	0.617614	668.75	0	10	52	9.23102	2.7662	0.288709	0.429133	1.48639	0.137177	0.187317	0
OTU_1352	-0.395708	0.332278	-1.1909	0.233694	NA	0	183	107	-0.472773	0.524262	-0.901787	0.36717	NA	0	68	29	9.05727	3.63833	0.280655	-0.417794	-1.48864	0.136583	0.187317	0
OTU_194	-0.82833	0.395831	-2.09264	0.0363817	1879.5	0	34	140	0.298408	0.591081	0.504851	0.613663	3239.5	0	14	48	6.38234	2.86224	0.328894	-0.479478	-1.45785	0.144882	0.196484	0
OTU_93	0.770607	0.351356	2.19324	0.0282903	NA	0	183	64	-0.349228	0.520062	-0.671512	0.501894	NA	0	68	34	8.10039	3.69735	0.291139	0.419656	1.44143	0.149464	0.201318	0
g.Klebsiella	0.32874	0.452131	0.72709	0.467171	397	6	24	150	1.52112	0.907447	1.67626	0.0936876	145	2	3	59	4.89182	1.21439	0.404682	0.565877	1.39832	0.162016	0.216751	0
OTU_7	0.440053	0.406311	1.08305	0.278788	2444.5	4	135	39	0.434031	0.548894	0.790737	0.429098	109	2	27	35	6.05735	3.31912	0.326573	0.437922	1.34096	0.179933	0.239106	0
g.Parasutterella	-0.347893	0.377314	-0.922024	0.356516	2284.5	3	134	40	-0.77327	0.723769	-1.06839	0.285343	738.25	4	50	12	7.02415	1.90898	0.334579	-0.438794	-1.31148	0.189695	0.250397	0
OTU_60	-0.123277	0.396087	-0.311237	0.755621	1049	1	32	142	-1.25756	0.644711	-1.95059	0.0511062	767	0	12	50	6.37411	2.40586	0.337484	-0.434091	-1.28625	0.198354	0.260094	0
OTU_14	-0.102688	0.32751	-0.313543	0.753868	954	2	66	108	-1.13378	0.603501	-1.87868	0.0602885	158	2	22	40	9.32292	2.74564	0.287854	-0.337266	-1.17166	0.241334	0.31437	0
OTU_29	0.295003	0.424039	0.695697	0.486619	397	5	27	147	0.838364	0.739502	1.13369	0.256925	113.5	2	6	56	5.56144	1.82861	0.367855	0.429453	1.16745	0.243027	0.314505	0
OTU_41	-0.19159	0.450851	-0.424952	0.670871	NA	0	183	25	-1.33594	0.82277	-1.62371	0.104439	NA	0	68	9	4.91964	1.47721	0.395382	-0.455852	-1.15294	0.248935	0.320059	0
g.Romboutsia	0.192455	0.402623	0.478003	0.632648	NA	0	183	35	1.01772	0.725021	1.40371	0.160405	NA	0	68	16	6.16882	1.90238	0.35199	0.38697	1.09938	0.271604	0.346952	0
OTU_111	-0.274805	0.402267	-0.683141	0.494518	NA	0	183	141	-0.49057	0.539775	-0.908843	0.363433	NA	0	68	42	6.17974	3.43222	0.322548	-0.35185	-1.09085	0.27534	0.34947	0
g.Streptococcus	0.631534	0.683974	0.923332	0.355834	NA	0	183	12	0.585259	1.26342	0.463235	0.643196	NA	0	68	4	2.13758	0.626479	0.601488	0.621046	1.03252	0.30183	0.378946	0
OTU_3100	-0.372005	0.355811	-1.04551	0.295786	NA	0	183	133	-0.155428	0.582444	-0.266855	0.789581	NA	0	68	47	7.89879	2.94776	0.303637	-0.313146	-1.03132	0.302391	0.378946	0
OTU_1545	0.56602	0.336037	1.6844	0.0921044	864	10	94	80	-0.689421	0.638783	-1.07927	0.280466	25	3	15	47	8.85578	2.45072	0.297397	0.293899	0.98824	0.323035	0.40227	0
OTU_52	-0.331856	0.335241	-0.989901	0.322223	234	3	98	76	-0.0577222	0.617778	-0.0934352	0.925558	504	2	41	21	8.89784	2.6202	0.294653	-0.269494	-0.914615	0.360394	0.445987	0
o.Coriobacteriales	-2.34822	1.08867	-2.15697	0.0310077	580	8	164	10	0.559656	0.892581	0.627008	0.530654	317	4	55	7	0.843745	1.25518	0.690243	-0.609282	-0.882707	0.377395	0.46126	0
f.Coriobacteriaceae	-2.34822	1.08867	-2.15697	0.0310077	580	8	164	10	0.559656	0.892581	0.627008	0.530654	317	4	55	7	0.843745	1.25518	0.690243	-0.609282	-0.882707	0.377395	0.46126	0
o.Lactobacillales	1.1358	1.33542	0.850517	0.395038	277	7	170	4	19.1264	13146.5	0.00145486	0.998839	158	4	61	1	0.56074	5.78598e-09	1.33542	1.1358	0.850517	0.395038	0.479862	0
OTU_2167	-0.223911	0.356186	-0.628635	0.529588	NA	0	183	131	-0.35865	0.616784	-0.581484	0.560914	NA	0	68	42	7.8822	2.62865	0.308447	-0.257608	-0.835175	0.403619	0.487296	0
OTU_78	-0.268647	0.406909	-0.660213	0.509117	NA	0	183	139	-0.0928941	0.556374	-0.166963	0.867399	NA	0	68	47	6.03957	3.23047	0.328442	-0.207399	-0.631464	0.527737	0.633285	0
g.Haemophilus	0.150974	0.328912	0.45901	0.646227	NA	0	183	68	0.220181	0.536809	0.410166	0.681684	NA	0	68	24	9.24356	3.47025	0.280454	0.169864	0.605675	0.54473	0.649739	0
o.Pasteurellales	0.17795	0.3325	0.535187	0.59252	351	7	106	68	0.141123	0.544193	0.259325	0.795384	196.5	3	38	24	9.04519	3.37671	0.28373	0.167939	0.591896	0.55392	0.652835	0
f.Pasteurellaceae	0.17795	0.3325	0.535187	0.59252	351	7	106	68	0.141123	0.544193	0.259325	0.795384	196.5	3	38	24	9.04519	3.37671	0.28373	0.167939	0.591896	0.55392	0.652835	0
f.Veillonellaceae	0.108667	1.51801	0.0715852	0.942932	4941.5	0	171	3	0.7996	1.17075	0.682978	0.494621	1776.5	0	57	5	0.433963	0.729572	0.927065	0.541903	0.584536	0.55886	0.654759	0
OTU_1	0.132286	0.518723	0.255022	0.798706	5539	0	154	20	1.42889	1.45446	0.982419	0.325893	7341.5	0	57	5	3.71646	0.472711	0.48858	0.278596	0.570216	0.568531	0.6583	0
f.Streptococcaceae	0.278463	0.698832	0.398469	0.690285	NA	0	183	10	0.585259	1.26342	0.463235	0.643196	NA	0	68	4	2.04764	0.626479	0.611518	0.350337	0.572898	0.566714	0.6583	0
g.Clostridium_XVIII	0.418889	0.635527	0.659121	0.509818	NA	0	183	14	0.0160946	0.979829	0.0164259	0.986895	NA	0	68	5	2.4759	1.0416	0.533192	0.299614	0.561926	0.574167	0.660959	0
OTU_2487	-0.601879	0.453169	-1.32816	0.184126	104.5	7	25	149	0.642197	0.626323	1.02534	0.305201	593	0	9	53	4.86946	2.5492	0.367145	-0.17439	-0.474989	0.634795	0.726528	0
OTU_102	-0.118976	0.365011	-0.325952	0.744461	NA	0	183	45	0.849933	0.613882	1.38452	0.166199	NA	0	68	23	7.50564	2.65357	0.31374	0.134102	0.427429	0.669067	0.761352	0
OTU_44	-0.122032	0.36265	-0.336499	0.736494	330	4	126	48	-0.114931	0.672363	-0.170936	0.864274	445	1	49	13	7.60369	2.21204	0.319182	-0.120431	-0.377312	0.705941	0.798722	0
OTU_676	-0.240103	0.352707	-0.680744	0.496034	NA	0	183	126	0.335542	0.562039	0.597009	0.550501	NA	0	68	44	8.03843	3.16568	0.298752	-0.0774565	-0.259267	0.795429	0.894858	0
OTU_478	0.0904221	0.318984	0.283469	0.776817	NA	0	183	98	-0.00844781	0.523874	-0.0161256	0.987134	NA	0	68	40	9.82792	3.64372	0.272452	0.0636804	0.233731	0.815194	0.911912	0
OTU_65	0.0413991	0.327061	0.126579	0.899273	NA	0	183	70	0.108789	0.522046	0.208389	0.834925	NA	0	68	26	9.34854	3.6693	0.27716	0.060394	0.217903	0.827505	0.920483	0
c.Gammaproteobacteria	17.4334	4793.02	0.00363725	0.997098	5810	5	172	2	0.143977	0.974214	0.147788	0.88251	449	7	55	7	4.35292e-08	1.05364	0.974214	0.143978	0.147789	0.882509	0.971547	0
OTU_2530	-0.124593	0.356177	-0.349807	0.726484	NA	0	183	134	0.141764	0.539068	0.26298	0.792566	NA	0	68	43	7.88256	3.44123	0.297169	-0.043649	-0.146883	0.883225	0.971547	0
p.Actinobacteria	-18.6038	12612.5	-0.00147503	0.998823	610.5	8	173	1	185.059	351229	0.000526891	0.99958	312.5	4	61	1	6.28631e-09	8.10625e-12	12604.4	-18.3415	-0.00145517	0.998839	0.999968	0
c.Actinobacteria	-18.6038	12612.5	-0.00147503	0.998823	610.5	8	173	1	185.059	351229	0.000526891	0.99958	312.5	4	61	1	6.28631e-09	8.10625e-12	12604.4	-18.3415	-0.00145517	0.998839	0.999968	0
c.Bacilli	19.1549	4974.5	0.00385061	0.996928	276.25	8	171	3	19.1264	13146.5	0.00145486	0.998839	164.5	4	61	1	4.04111e-08	5.78598e-09	4652.57	19.1513	0.00411629	0.996716	0.999968	0
c.Betaproteobacteria	-18.7249	4733.41	-0.0039559	0.996844	2932.5	1	170	4	182.79	480707	0.000380253	0.999697	2932.5	0	61	1	4.46326e-08	4.32753e-12	4733.18	-18.7054	-0.00395197	0.996847	0.999968	0
c.Negativicutes	-17.3254	11839.5	-0.00146335	0.998832	4956.25	0	173	1	18.7849	12565.2	0.001495	0.998807	2202	0	61	1	7.13395e-09	6.3338e-09	8616.93	-0.342955	-3.98001e-05	0.999968	0.999968	0
o.Burkholderiales	-18.3125	2970.59	-0.00616459	0.995081	2858	1	167	7	182.79	480707	0.000380253	0.999697	2589	0	61	1	1.13322e-07	4.32753e-12	2970.53	-18.3048	-0.00616213	0.995083	0.999968	0
o.Selenomonadales	-17.3254	11839.5	-0.00146335	0.998832	4956.25	0	173	1	18.7849	12565.2	0.001495	0.998807	2202	0	61	1	7.13395e-09	6.3338e-09	8616.93	-0.342955	-3.98001e-05	0.999968	0.999968	0
f.Porphyromonadaceae	-18.1261	2977.06	-0.00608857	0.995142	2993	0	168	6	24.5514	14302	0.00171665	0.99863	2110.5	0	61	1	1.1283e-07	4.88888e-09	2914.59	-16.3537	-0.00561097	0.995523	0.999968	0
f.Rikenellaceae	-18.7848	2947.02	-0.00637416	0.994914	4091	0	164	10	-18.7206	11526.9	-0.00162408	0.998704	1805.25	0	60	2	1.15142e-07	7.52616e-09	2855.18	-18.7808	-0.0065778	0.994752	0.999968	0
g.Alistipes	-18.7848	2947.02	-0.00637416	0.994914	4096	0	164	10	-18.7206	11526.9	-0.00162408	0.998704	1805.25	0	60	2	1.15142e-07	7.52616e-09	2855.18	-18.7808	-0.0065778	0.994752	0.999968	0
g.Roseburia	-19.1975	4683.05	-0.00409937	0.996729	763.5	5	169	5	182.79	480707	0.000380253	0.999697	1381	0	61	1	4.55977e-08	4.32753e-12	4682.83	-19.1784	-0.00409547	0.996732	0.999968	0
OTU_13	-0.33647	0.338044	-0.995343	0.319569	1307	8	104	70	0.91114	0.544803	1.67242	0.0944415	615	1	35	27	8.75093	3.36915	0.287242	0.0103422	0.0360052	0.971278	0.999968	0
OTU_50	-0.660537	0.395354	-1.67075	0.0947718	1515	0	36	138	1.84651	0.647806	2.8504	0.0043664	948	0	13	49	6.39775	2.38293	0.337471	0.0198323	0.0587674	0.953137	0.999968	0
f.Clostridiaceae_1	-0.198031	0.361455	-0.547871	0.58378	NA	0	183	46	0.481162	0.568278	0.846702	0.397161	NA	0	68	22	7.65406	3.09656	0.304988	-0.0023994	-0.00786719	0.993723	0.999968	0
g.Clostridium_sensu_stricto	-0.198031	0.361455	-0.547871	0.58378	NA	0	183	46	0.481162	0.568278	0.846702	0.397161	NA	0	68	22	7.65406	3.09656	0.304988	-0.0023994	-0.00786719	0.993723	0.999968	0
g.Ruminococcus2	-19.5731	1779.44	-0.0109996	0.991224	NA	0	183	18	-18.7457	2810.61	-0.00666962	0.994678	NA	0	68	4	3.15816e-07	1.2659e-07	1503.45	-19.3364	-0.0128613	0.989738	0.999968	0
OTU_146	-0.125933	0.318565	-0.395313	0.692612	NA	0	183	87	0.461855	0.539871	0.855491	0.392279	NA	0	68	32	9.85381	3.43099	0.274361	0.0258719	0.0942988	0.924872	0.999968	0
OTU_255	0.0700559	0.361245	0.193929	0.846231	NA	0	183	131	-0.165178	0.65428	-0.252457	0.800688	NA	0	68	53	7.66295	2.336	0.316244	0.0150996	0.0477467	0.961918	0.999968	0

## Sheet: Table S9
Supplementary Table S9: UC vs. PSC differential abundance analysis; Taxonomic annotations of OTUs are given in Supplementary Table S11
	GER.b.count	GER.se.count	GER.z.count	GER.p.count	GER.thresh	GER.n.excl	GER.n.count	GER.n.zero	NOR.b.count	NOR.se.count	NOR.z.count	NOR.p.count	NOR.thresh	NOR.n.excl	NOR.n.count	NOR.n.zero	GER.w.count	NOR.w.count	META.se	META.b	META.Z	META.p	META.p.adj
p.Actinobacteria	-0.341646	0.198318	-1.72272	0.084939	525	7	154	1	0.300885	0.343986	0.874701	0.381736	400.25	2	86	5	25.4259	8.4512	0.171809	-0.181356	-1.05557	0.291166	0.656544
p.Bacteroidetes	0.131325	0.115974	1.13236	0.257483	16550.8	0	162	0	0.130648	0.0875924	1.49154	0.135819	11324	0	93	0	74.3493	130.337	0.0698966	0.130894	1.87268	0.061113	0.369734
p.Firmicutes	-0.215052	0.0715716	-3.00471	0.00265832	15239.5	0	162	0	-0.173264	0.0680476	-2.54622	0.0108898	13936	0	93	0	195.217	215.96	0.0493157	-0.193104	-3.91567	9.01539e+09	0.0109086
p.Proteobacteria	0.31459	0.149667	2.10193	0.0355594	9905	0	162	0	0.374958	0.187486	1.99992	0.0455089	4999	0	93	0	44.6425	28.4485	0.116968	0.338086	2.89041	0.0038474	0.0931071
c.Actinobacteria	-0.341646	0.198318	-1.72272	0.084939	525	7	154	1	0.300885	0.343986	0.874701	0.381736	400.25	2	86	5	25.4259	8.4512	0.171809	-0.181356	-1.05557	0.291166	0.656544
c.Alphaproteobacteria	-1.69867	0.822822	-2.06445	0.0389751	308.5	0	31	131	1.50409	1.86992	0.80436	0.421189	901	2	31	60	1.47703	0.285992	0.753133	-1.17913	-1.56563	0.117434	0.43237
c.Bacilli	-0.684128	0.199826	-3.42362	0.000617922	585.5	10	152	0	0.198433	0.291323	0.681145	0.49578	430.25	5	87	1	25.0436	11.7829	0.164786	-0.401747	-2.438	0.0147689	0.162458
c.Bacteroidia	0.130511	0.117864	1.1073	0.268164	16553.2	0	162	0	0.132256	0.0875574	1.5105	0.130915	11288	0	93	0	71.9842	130.441	0.0702858	0.131635	1.87286	0.0610881	0.369734
c.Betaproteobacteria	0.358685	0.242976	1.47622	0.139885	3604	0	158	4	0.109402	0.186604	0.586278	0.557689	3379	0	92	1	16.9385	28.7183	0.147995	0.201885	1.36413	0.172526	0.512401
c.Clostridia	-0.165077	0.0852296	-1.93685	0.0527636	12038	0	162	0	-0.240776	0.0815951	-2.95086	0.0031689	15162	0	93	0	137.664	150.201	0.0589395	-0.204575	-3.47093	0.000518657	0.0209192
c.Deltaproteobacteria	-0.434137	0.263265	-1.64905	0.0991372	460.25	1	111	50	-0.0508965	0.329998	-0.154233	0.877426	271	1	72	20	14.4283	9.18283	0.205798	-0.285087	-1.38527	0.165969	0.512401
c.Erysipelotrichia	-0.262564	0.159758	-1.64351	0.100278	474.25	10	150	2	0.606136	0.234164	2.58852	0.00963904	586	2	91	0	39.1808	18.2373	0.13197	0.0133557	0.101202	0.91939	0.934842
c.Gammaproteobacteria	0.371076	0.263495	1.40829	0.159046	9421	1	160	1	-0.270629	0.571753	-0.473333	0.635976	992.25	9	77	7	14.4031	3.05903	0.239305	0.258662	1.08089	0.279747	0.656544
c.Negativicutes	-0.33165	0.169874	-1.95233	0.0508988	4946	0	161	1	0.307995	0.203959	1.51008	0.131023	2778	0	93	0	34.6536	24.0388	0.13053	-0.0696685	-0.533737	0.593523	0.874334
o.Bacteroidales	0.130511	0.117864	1.1073	0.268164	16553.2	0	162	0	0.132256	0.0875574	1.5105	0.130915	11288	0	93	0	71.9842	130.441	0.0702858	0.131635	1.87286	0.0610881	0.369734
o.Burkholderiales	0.474567	0.241856	1.96219	0.0497405	3232.5	0	155	7	0.115273	0.200851	0.573921	0.566021	3581	0	92	1	17.0957	24.7886	0.154516	0.261924	1.69512	0.0900525	0.43237
o.Clostridiales	-0.165799	0.0852128	-1.9457	0.0516907	12032.2	0	162	0	-0.240903	0.0815838	-2.95283	0.00314874	15162	0	93	0	137.718	150.242	0.0589297	-0.204984	-3.47846	0.000504311	0.0209192
o.Coriobacteriales	-0.217599	0.237348	-0.916793	0.359251	491	7	143	12	0.270001	0.376399	0.717328	0.473172	378.25	2	84	7	17.7513	7.05836	0.200766	-0.0788764	-0.392878	0.69441	0.875246
o.Desulfovibrionales	-0.383806	0.255508	-1.50213	0.133064	457.75	1	107	54	-0.0615064	0.331997	-0.185262	0.853023	271	1	72	20	15.3176	9.0726	0.202485	-0.263918	-1.3034	0.192439	0.531199
o.Enterobacteriales	0.147744	0.306859	0.481472	0.630181	8556.25	4	152	6	-0.446087	0.77566	-0.575106	0.56522	818	10	65	18	10.6199	1.6621	0.285342	0.0673822	0.236146	0.81332	0.898004
o.Erysipelotrichales	-0.262564	0.159758	-1.64351	0.100278	474.25	10	150	2	0.606136	0.234164	2.58852	0.00963904	586	2	91	0	39.1808	18.2373	0.13197	0.0133557	0.101202	0.91939	0.934842
o.Lactobacillales	-0.746605	0.261131	-2.85912	0.00424815	523	11	150	1	0.188943	0.371268	0.508912	0.610814	432.5	5	87	1	14.6651	7.25478	0.21359	-0.436968	-2.04582	0.0407736	0.352401
o.Pasteurellales	0.402874	0.541771	0.743625	0.457103	398	3	94	65	0.219898	0.635988	0.345759	0.729524	225	4	59	30	3.40698	2.47231	0.412418	0.325931	0.790292	0.429357	0.722032
o.Selenomonadales	-0.33165	0.169874	-1.95233	0.0508988	4946	0	161	1	0.307995	0.203959	1.51008	0.131023	2778	0	93	0	34.6536	24.0388	0.13053	-0.0696685	-0.533737	0.593523	0.874334
f.Acidaminococcaceae	-0.869101	0.46129	-1.88406	0.0595563	2428	0	69	93	0.23152	0.561711	0.412169	0.680216	1605.25	0	44	49	4.69949	3.16938	0.356487	-0.425799	-1.19443	0.232309	0.585613
f.Bacteroidaceae	0.174771	0.138209	1.26454	0.206035	13256.2	0	162	0	-0.0429522	0.168553	-0.25483	0.798855	12839	0	93	0	52.3514	35.1988	0.106874	0.0872374	0.816265	0.414348	0.722032
f.Coriobacteriaceae	-0.217599	0.237348	-0.916793	0.359251	491	7	143	12	0.270001	0.376399	0.717328	0.473172	378.25	2	84	7	17.7513	7.05836	0.200766	-0.0788764	-0.392878	0.69441	0.875246
f.Desulfovibrionaceae	-0.371473	0.261624	-1.41987	0.155645	461	1	102	59	0.0284148	0.338971	0.0838267	0.933194	267	1	68	24	14.6098	8.70313	0.20711	-0.222188	-1.0728	0.283362	0.656544
f.Enterobacteriaceae	0.147744	0.306859	0.481472	0.630181	8556.25	4	152	6	-0.446087	0.77566	-0.575106	0.56522	818	10	65	18	10.6199	1.6621	0.285342	0.0673822	0.236146	0.81332	0.898004
f.Erysipelotrichaceae	-0.262564	0.159758	-1.64351	0.100278	474.25	10	150	2	0.606136	0.234164	2.58852	0.00963904	586	2	91	0	39.1808	18.2373	0.13197	0.0133557	0.101202	0.91939	0.934842
f.Lachnospiraceae	-0.0836215	0.105688	-0.791212	0.42882	5000.25	0	162	0	-0.0581355	0.113672	-0.511434	0.609047	5783	0	93	0	89.5261	77.3921	0.0774013	-0.0718049	-0.927696	0.353565	0.722032
f.Lactobacillaceae	0.165945	0.583363	0.284463	0.776056	225.5	10	94	58	0.195158	1.10883	0.176003	0.860292	190	3	44	46	2.93848	0.813332	0.516273	0.172278	0.333695	0.73861	0.894871
f.Pasteurellaceae	0.402874	0.541771	0.743625	0.457103	398	3	94	65	0.219898	0.635988	0.345759	0.729524	225	4	59	30	3.40698	2.47231	0.412418	0.325931	0.790292	0.429357	0.722032
f.Porphyromonadaceae	-0.299254	0.205489	-1.4563	0.145308	3641	0	153	9	-0.201423	0.229589	-0.877318	0.380314	2133.5	0	87	6	23.6823	18.9713	0.153117	-0.255741	-1.67024	0.0948723	0.43237
f.Prevotellaceae	-0.928881	0.87494	-1.06165	0.288394	1718	12	83	67	1.57566	1.00147	1.57334	0.115641	7560.5	0	72	21	1.3063	0.997058	0.6589	0.155262	0.235638	0.813714	0.898004
f.Rikenellaceae	0.106812	0.257273	0.415168	0.678019	4294.5	0	146	16	-0.297401	0.257098	-1.15676	0.247371	2104	0	88	5	15.1082	15.1287	0.181858	-0.0954318	-0.524761	0.599749	0.874334
f.Ruminococcaceae	-0.201643	0.135811	-1.48473	0.137616	7864.5	0	160	2	-0.342698	0.113173	-3.0281	0.002461	12676	0	93	0	54.2161	78.076	0.0869427	-0.28489	-3.27676	0.00105006	0.0317643
f.Sutterellaceae	0.54688	0.280285	1.95116	0.0510384	3280.25	0	144	18	0.10768	0.234215	0.459748	0.645697	3533	0	92	1	12.7292	18.2293	0.179726	0.288266	1.60392	0.108732	0.43237
f.Veillonellaceae	-0.275527	0.231781	-1.18874	0.234544	5531	0	159	3	0.314598	0.300096	1.04832	0.29449	2740	0	85	8	18.6141	11.104	0.183438	-0.0550305	-0.299995	0.764181	0.897727
g.Alistipes	0.105822	0.261475	0.404712	0.685689	4320.75	0	146	16	-0.298097	0.257181	-1.15909	0.246418	2104	0	88	5	14.6265	15.119	0.183354	-0.0994811	-0.542564	0.58743	0.874334
g.Bacteroides	0.174771	0.138209	1.26454	0.206035	13256.2	0	162	0	-0.0429522	0.168553	-0.25483	0.798855	12839	0	93	0	52.3514	35.1988	0.106874	0.0872374	0.816265	0.414348	0.722032
g.Barnesiella	-0.119835	0.269624	-0.444451	0.656717	1552.75	1	109	52	-0.216914	0.420408	-0.515961	0.605882	815.75	0	58	35	13.7557	5.65794	0.226959	-0.148128	-0.652664	0.513973	0.813961
g.Blautia	0.39684	0.137316	2.88997	0.00385274	644.5	4	155	3	0.15407	0.188782	0.816129	0.414426	207.25	2	90	1	53.0343	28.0595	0.111047	0.312839	2.81718	0.00484478	0.097703
g.Clostridium_IV	0.044608	0.321465	0.138765	0.889636	244.5	6	124	32	-0.111529	0.296027	-0.376752	0.706358	281	4	86	3	9.67685	11.4113	0.217761	-0.0398816	-0.183144	0.854685	0.907166
g.Clostridium_XlVa	-0.31801	0.186889	-1.7016	0.0888312	686.5	4	154	4	-0.272611	0.172741	-1.57815	0.11453	411	2	91	0	28.6307	33.5128	0.126853	-0.293527	-2.31391	0.0206727	0.20845
g.Collinsella	0.186302	0.271493	0.686213	0.492579	401.5	6	106	50	-0.111216	0.426801	-0.260581	0.794416	323	4	61	28	13.567	5.48972	0.229074	0.100595	0.439137	0.660562	0.874823
g.Dialister	-0.113934	0.276773	-0.41165	0.680596	5080	0	135	27	-0.0339396	0.321805	-0.105466	0.916006	2750.5	0	68	25	13.0543	9.65639	0.209839	-0.0799208	-0.380868	0.703301	0.877314
g.Escherichia.Shigella	0.258285	0.408939	0.631597	0.52765	1562.75	1	121	40	-0.777733	1.42727	-0.544911	0.585815	146	6	31	56	5.97974	0.490897	0.393121	0.179687	0.457078	0.647615	0.874823
g.Faecalibacterium	-0.0232036	0.21128	-0.109824	0.912549	4956	0	153	9	-0.550415	0.174893	-3.14715	0.00164871	8967.25	0	92	1	22.4019	32.693	0.134724	-0.336048	-2.49434	0.012619	0.15269
g.Fusicatenibacter	0.301574	0.222017	1.35834	0.174355	219	2	130	30	0.519953	0.329871	1.57623	0.114972	316	0	86	7	20.2875	9.18991	0.184185	0.369656	2.00698	0.0447518	0.360998
g.Holdemanella	-1.36593	0.915636	-1.49178	0.135757	579.25	1	31	130	0.307986	0.644434	0.477916	0.63271	1030.5	0	26	67	1.19276	2.40792	0.526996	-0.246514	-0.467772	0.639948	0.874823
g.Klebsiella	-1.00325	1.27335	-0.787885	0.430764	1549	4	33	125	-1.14342	1.89587	-0.603112	0.546434	203.5	3	17	73	0.616741	0.278217	1.05706	-1.04683	-0.990323	0.322016	0.674805
g.Lachnospiracea_incertae_sedis	-0.152819	0.167031	-0.914916	0.360236	1379	1	160	1	-0.268934	0.224961	-1.19547	0.231905	1565	2	91	0	35.843	19.7599	0.134107	-0.194084	-1.44723	0.147833	0.496882
g.Lactobacillus	0.0935545	0.564801	0.165641	0.868439	189.5	9	95	58	0.219626	1.11121	0.197646	0.843322	190	3	44	46	3.13479	0.809856	0.503496	0.119438	0.237217	0.812489	0.898004
g.Oscillibacter	-0.125885	0.216088	-0.582564	0.560187	856	0	143	19	-0.0746063	0.166826	-0.44721	0.654723	810	1	92	0	21.416	35.9312	0.132052	-0.0937561	-0.709996	0.477707	0.786381
g.Parabacteroides	-0.34736	0.223902	-1.5514	0.120806	2366	0	141	21	-0.0619397	0.277308	-0.223361	0.823255	1402.75	1	79	13	19.9474	13.0039	0.174206	-0.234722	-1.34738	0.177858	0.512401
g.Parasutterella	0.739866	0.394439	1.87574	0.0606911	3328	0	125	37	-0.00129102	0.581805	-0.00221899	0.99823	1744	0	75	18	6.42746	2.95423	0.326482	0.50648	1.55133	0.120824	0.43237
g.Phascolarctobacterium	-0.737885	0.521937	-1.41374	0.157437	2099.5	0	54	108	0.244012	0.603785	0.404137	0.686112	1159.5	0	40	53	3.67082	2.74306	0.394857	-0.317952	-0.805234	0.420685	0.722032
g.Prevotella	-1.62417	0.635265	-2.55669	0.0105674	712.5	13	74	75	1.68575	0.999108	1.68726	0.091554	8882.5	0	68	25	2.47794	1.00179	0.536077	-0.67127	-1.25219	0.210501	0.541928
g.Roseburia	-0.190627	0.214468	-0.888836	0.374091	946	3	146	13	0.343013	0.250829	1.36752	0.171463	1584.5	1	91	1	21.7408	15.8944	0.163006	0.0347446	0.21315	0.83121	0.898004
g.Ruminococcus	-0.367755	0.384344	-0.95684	0.338648	1176	1	110	51	0.0962837	0.340516	0.282758	0.777362	635	0	69	24	6.76956	8.62431	0.254874	-0.107781	-0.422878	0.672385	0.874823
g.Sutterella	0.262415	0.511665	0.512865	0.608045	1107	0	73	89	0.0834417	0.438417	0.190325	0.849055	2956	0	63	30	3.8197	5.20265	0.33292	0.159212	0.478228	0.632488	0.874823
OTU_1	-0.0718366	0.311831	-0.23037	0.817804	5659.5	0	139	23	0.111923	0.33639	0.332719	0.739346	8997	0	81	12	10.284	8.83718	0.228688	0.0130914	0.0572457	0.954349	0.962302
OTU_10	-0.31754	0.981408	-0.323555	0.746275	797	1	45	116	0.181066	0.537331	0.336974	0.736137	2342	0	49	44	1.03825	3.46351	0.471313	0.0660721	0.140187	0.888512	0.92681
OTU_103	-0.761178	0.384585	-1.97922	0.0477915	324	0	65	97	0.356825	0.40404	0.883143	0.377159	223.75	2	58	33	6.76106	6.12563	0.278567	-0.22974	-0.824722	0.409529	0.722032
OTU_11	-0.568405	0.341972	-1.66214	0.0964853	926	0	65	97	-0.496242	0.382143	-1.29858	0.194089	552	1	44	48	8.55102	6.84775	0.254834	-0.536315	-2.10457	0.0353291	0.328832
OTU_111	-0.499098	0.439736	-1.135	0.256377	212.5	4	26	132	-1.07943	0.883411	-1.22189	0.22175	577.75	0	16	77	5.1715	1.28137	0.393662	-0.614337	-1.56057	0.118626	0.43237
OTU_12	0.851675	0.99173	0.858777	0.390463	1196	0	33	129	-0.878143	1.53914	-0.570542	0.56831	3199	0	23	70	1.01675	0.422129	0.833658	0.344191	0.412869	0.679703	0.874937
OTU_13	0.75433	0.325745	2.31571	0.0205742	1832	6	96	60	0.486571	0.344949	1.41056	0.158374	552	2	63	28	9.42421	8.40408	0.236835	0.628111	2.65211	0.00799908	0.120986
OTU_14	0.101487	0.548612	0.184988	0.853238	1177	1	64	97	0.378712	1.04426	0.362662	0.716858	507	0	31	62	3.32253	0.917031	0.485668	0.161452	0.332432	0.739563	0.894871
OTU_15	-0.420391	0.315245	-1.33354	0.182356	1498	5	108	49	0.79113	0.48309	1.63765	0.101496	738	1	72	20	10.0624	4.28493	0.264006	-0.0585623	-0.221822	0.824453	0.898004
OTU_1545	0.432476	0.673002	0.642607	0.520479	1839	7	98	57	1.7014	1.54656	1.10012	0.27128	214	5	25	63	2.20784	0.418089	0.617104	0.634508	1.0282	0.303855	0.656544
OTU_16	0.0311979	0.282827	0.110308	0.912165	878.25	1	115	46	-0.655455	0.357725	-1.83229	0.0669085	1326.75	2	78	13	12.5014	7.8145	0.221861	-0.232923	-1.04986	0.293784	0.656544
OTU_17	-0.566903	0.282724	-2.00515	0.0449471	1187.5	1	109	52	0.666066	0.384746	1.73118	0.0834193	424	3	72	18	12.5105	6.75539	0.227827	-0.134575	-0.590692	0.554727	0.860538
OTU_18	-0.596446	0.398436	-1.49697	0.134402	658.25	2	96	64	-0.321158	0.419947	-0.764758	0.444415	970.25	2	72	19	6.29916	5.67035	0.289043	-0.466033	-1.61233	0.106889	0.43237
OTU_182	0.620564	0.730026	0.850057	0.395293	224.5	4	59	99	0.57222	0.619546	0.923611	0.355689	581	3	58	32	1.87639	2.60527	0.472368	0.592461	1.25423	0.209757	0.541928
OTU_19	0.588126	0.408328	1.44033	0.149775	634	0	58	104	-0.155855	0.327142	-0.476413	0.63378	250.25	3	47	43	5.99765	9.3439	0.255308	0.134998	0.528766	0.596968	0.874334
OTU_2	-0.0450442	0.4117	-0.10941	0.912877	4538.75	0	112	50	-1.00059	0.666734	-1.50073	0.133426	3716	0	65	28	5.89982	2.24955	0.350298	-0.308811	-0.881566	0.378011	0.722032
OTU_20	0.159362	0.356469	0.447057	0.654834	405.5	6	80	76	-0.124023	0.43891	-0.282571	0.777506	229.5	3	52	38	7.86968	5.19097	0.276705	0.0467301	0.16888	0.865891	0.911068
OTU_206	-0.120479	0.414938	-0.290354	0.771546	317.5	5	87	70	-1.24896	0.387359	-3.22429	0.00126288	875.5	0	79	14	5.80809	6.66456	0.283153	-0.723463	-2.55503	0.0106179	0.142751
OTU_22	-0.648047	0.396125	-1.63597	0.101847	801.5	6	117	39	-0.267162	0.292208	-0.914286	0.360567	1797	2	85	6	6.37288	11.7116	0.235151	-0.401384	-1.70692	0.0878372	0.43237
OTU_25	0.327331	1.02124	0.320524	0.748571	632.5	6	28	128	9.21045	2.43976	3.77514	0.000159916	7793	0	34	59	0.958843	0.167999	0.942038	1.6517	1.75332	0.0795468	0.43237
OTU_255	-1.64288	0.888018	-1.85005	0.0643061	179	4	39	119	3.21657	0.823617	3.90543	9.40591e+09	73	2	18	73	1.26811	1.47418	0.60387	0.96943	1.60536	0.108414	0.43237
OTU_26	-0.539573	0.521717	-1.03423	0.301031	2383	0	38	124	-0.664766	0.620407	-1.0715	0.283945	1007	0	25	68	3.67392	2.59804	0.399299	-0.591432	-1.48118	0.13856	0.479021
OTU_27	0.108093	0.409016	0.264276	0.791567	264	3	108	51	-0.121376	0.399439	-0.303866	0.76123	655	0	85	8	5.97749	6.26757	0.285772	-0.00935938	-0.0327512	0.973873	0.973873
OTU_28	-0.296161	0.501846	-0.590142	0.555095	916.75	3	57	102	0.161784	1.1998	0.134842	0.892736	285	2	43	48	3.97062	0.694674	0.462978	-0.227972	-0.492403	0.622435	0.874823
OTU_281	0.49508	0.639722	0.773899	0.438991	2972.5	0	66	96	0.298362	1.50363	0.198427	0.842711	1094	0	24	69	2.44353	0.442298	0.58866	0.46493	0.78981	0.429639	0.722032
OTU_29	-0.725433	1.01468	-0.714934	0.47465	857	5	38	119	1.38508	1.6993	0.815087	0.415023	229	3	20	70	0.971265	0.346305	0.87119	-0.170713	-0.195954	0.844646	0.904444
OTU_3	-0.164192	0.281916	-0.582414	0.560288	4271.25	0	140	22	-0.218184	0.32	-0.681825	0.495349	2805	0	87	6	12.5823	9.7656	0.211535	-0.187785	-0.887729	0.374686	0.722032
OTU_30	0.41338	0.477067	0.866504	0.386214	1593.5	1	81	80	-0.0509084	0.749211	-0.0679493	0.945826	539.75	0	38	55	4.39381	1.78152	0.402411	0.279438	0.694409	0.487426	0.786381
OTU_31	-0.310318	0.270727	-1.14624	0.251695	706	4	105	53	0.27015	0.356716	0.757324	0.448856	359	1	63	29	13.6439	7.85876	0.215652	-0.0981697	-0.455222	0.648949	0.874823
OTU_315	0.226773	0.410316	0.55268	0.580483	238	3	93	66	0.319582	0.38285	0.834745	0.403862	412	0	71	22	5.93967	6.8225	0.279922	0.276388	0.987372	0.32346	0.674805
OTU_32	0.0153828	0.235889	0.0652119	0.948005	1484.75	1	141	20	-0.440737	0.226318	-1.94743	0.0514836	2738	0	89	4	17.9715	19.5237	0.16331	-0.222118	-1.3601	0.173797	0.512401
OTU_34	0.479542	0.733158	0.654078	0.513061	2042.75	0	40	122	-1.12554	0.94181	-1.19508	0.232055	2251	0	39	54	1.8604	1.12739	0.578529	-0.126107	-0.217979	0.827445	0.898004
OTU_35	0.343924	0.662098	0.519445	0.603451	569	2	35	125	3.07771	2.20911	1.39319	0.163562	1534	0	25	68	2.28116	0.20491	0.634226	0.569252	0.897555	0.369423	0.722032
OTU_38	-0.105155	0.388997	-0.270323	0.786912	434	3	78	81	-0.701878	0.317403	-2.21132	0.0270139	218	2	65	26	6.60857	9.9261	0.245925	-0.46338	-1.88423	0.0595333	0.369734
OTU_39	-0.142161	0.420327	-0.338216	0.7352	364	3	72	87	0.0488048	0.616968	0.0791043	0.93695	234.5	3	48	42	5.66013	2.62709	0.347373	-0.0816241	-0.234976	0.814228	0.898004
OTU_4	0.0271472	0.424535	0.0639459	0.949013	1791.25	0	102	60	-0.51718	0.408488	-1.26609	0.205483	1078.5	0	64	29	5.54848	5.99297	0.294354	-0.255498	-0.867996	0.385396	0.722032
OTU_42	0.626103	1.26161	0.496274	0.619701	1888.75	0	32	130	0.141196	1.24297	0.113595	0.909559	2044.5	0	43	50	0.628276	0.647258	0.885429	0.380041	0.429217	0.667765	0.874823
OTU_44	-0.374042	0.380006	-0.984305	0.324966	534	1	99	62	0.122685	0.321471	0.381636	0.702731	378	1	72	20	6.92498	9.67648	0.24543	-0.0845152	-0.344356	0.730578	0.894871
OTU_454	0.832823	0.568955	1.46378	0.143255	681.75	3	81	78	-0.234186	0.812085	-0.288377	0.773058	338	0	37	56	3.08919	1.51634	0.465973	0.481517	1.03336	0.301436	0.656544
OTU_5	-0.210076	0.338915	-0.61985	0.535357	4008.5	0	119	43	-0.000805449	0.366857	-0.00219554	0.998248	1997.5	0	54	39	8.706	7.4303	0.248942	-0.113713	-0.456786	0.647825	0.874823
OTU_50	0.525495	0.676813	0.776425	0.437498	1384	0	33	129	0.148076	0.468927	0.315776	0.752173	935	0	33	60	2.18304	4.54768	0.385451	0.270488	0.701744	0.482839	0.786381
OTU_52	0.535913	0.346424	1.54699	0.121866	169	3	96	63	0.0548508	0.418992	0.130911	0.895845	461.75	1	69	23	8.33268	5.69625	0.266986	0.340584	1.27567	0.202074	0.541928
OTU_59	-0.287106	0.361367	-0.794498	0.426905	806.5	2	77	83	-0.142034	0.58699	-0.241971	0.808803	650.25	0	48	45	7.65777	2.90228	0.307728	-0.247235	-0.80342	0.421732	0.722032
OTU_6	-0.686305	0.332133	-2.06636	0.0387948	1370	1	122	39	0.0901797	0.375993	0.239844	0.810451	2234	0	85	8	9.06518	7.07361	0.248923	-0.345973	-1.38988	0.164565	0.512401
OTU_60	-0.0903093	0.566001	-0.159557	0.87323	1227.25	0	32	130	-3.06759	0.902909	-3.39745	0.000680166	531	0	26	67	3.12152	1.22663	0.479566	-0.93021	-1.93969	0.052417	0.369734
OTU_61	-0.633956	0.581819	-1.08961	0.275884	625	0	66	96	1.25112	0.697244	1.79437	0.0727539	349.75	1	47	45	2.9541	2.05698	0.446719	0.139841	0.313039	0.754251	0.897727
OTU_66	-0.823029	0.509747	-1.61458	0.106401	413	1	60	101	-0.0847036	0.359177	-0.235827	0.813567	506	1	58	34	3.84849	7.75146	0.293611	-0.329656	-1.12277	0.261537	0.645836
OTU_67	0.398654	0.682823	0.583833	0.559333	1376	1	28	133	0.88166	0.697604	1.26384	0.206288	1316.75	0	24	69	2.14478	2.05486	0.487971	0.634986	1.30128	0.193163	0.531199
OTU_68	-1.47627	1.38893	-1.06288	0.287835	422	1	32	129	-1.6815	0.668478	-2.51542	0.0118891	300.75	1	23	69	0.518372	2.23782	0.602345	-1.6429	-2.72751	0.00638137	0.110307
OTU_680	0.0869284	0.507424	0.171313	0.863978	647.5	7	99	56	0.618075	0.971271	0.636357	0.524544	106	3	28	62	3.88381	1.06003	0.449746	0.200814	0.446505	0.655232	0.874823
OTU_7	0.673672	0.349326	1.92849	0.0537938	3247	3	135	24	-0.968563	0.883275	-1.09656	0.272835	218	6	45	42	8.19481	1.28176	0.324844	0.45155	1.39005	0.164513	0.512401
OTU_71	0.506788	0.34917	1.45141	0.146666	489	1	70	91	0.558189	0.58222	0.958725	0.337697	288.5	0	48	45	8.20213	2.95003	0.299447	0.520385	1.73782	0.082243	0.43237
OTU_711	0.8482	0.499874	1.69683	0.0897292	951.25	0	56	106	0.289044	3.3581	0.0860738	0.931408	385.25	0	30	63	4.00202	0.0886776	0.494426	0.836079	1.69101	0.0908353	0.43237
OTU_73	-0.502502	0.504906	-0.995239	0.31962	459	1	76	85	0.146941	0.374452	0.392416	0.694751	277.5	2	68	23	3.92264	7.13193	0.300766	-0.0835097	-0.277656	0.781276	0.898004
OTU_74	-1.60899	0.875043	-1.83875	0.0659518	358	0	25	137	1.98074	2.91891	0.678589	0.497398	1202.5	2	26	65	1.30599	0.11737	0.838189	-1.31298	-1.56645	0.117244	0.43237
OTU_78	-0.142791	0.615256	-0.232084	0.816473	128.5	1	34	127	-0.131218	0.671397	-0.195441	0.845048	506.75	0	28	65	2.64173	2.21841	0.453603	-0.137509	-0.303148	0.761777	0.897727
OTU_788	0.486368	0.346528	1.40354	0.160454	327	2	121	39	-0.127256	0.315439	-0.403426	0.686635	485	0	86	7	8.32765	10.0501	0.233267	0.1508	0.64647	0.517975	0.813961
OTU_8	1.09202	0.632764	1.7258	0.0843837	1497.5	1	51	110	0.304055	0.468405	0.649129	0.516255	266.25	7	39	47	2.49757	4.55782	0.376478	0.582991	1.54854	0.121492	0.43237
OTU_9	-0.548086	0.528682	-1.0367	0.299875	1230.5	3	96	63	-0.110608	0.682714	-0.162013	0.871296	1308.5	2	66	25	3.57775	2.14547	0.418003	-0.384088	-0.918864	0.358166	0.722032

## Sheet: Table S10
Supplementary Table S10: UC vs. PSC differential prevalence analysis; Taxonomic annotations of OTUs are given in Supplementary Table S11
	GER.b.zero	GER.se.zero	GER.z.zero	GER.p.zero	GER.thresh	GER.n.excl	GER.n.count	GER.n.zero	NOR.b.zero	NOR.se.zero	NOR.z.zero	NOR.p.zero	NOR.thresh	NOR.n.excl	NOR.n.count	NOR.n.zero	GER.w.zero	NOR.w.zero	META.se	META.b	META.Z	META.p	META.p.adj
p.Actinobacteria	-18.2821	13781.4	-0.00132658	0.998942	525	7	154	1	0.352972	1.18228	0.298552	0.765282	400.25	2	86	5	526518	0.715418	1.18228	0.352972	0.298552	0.765282	0.909776
c.Actinobacteria	-18.2821	13781.4	-0.00132658	0.998942	525	7	154	1	0.352972	1.18228	0.298552	0.765282	400.25	2	86	5	526518	0.715418	1.18228	0.352972	0.298552	0.765282	0.909776
c.Alphaproteobacteria	-0.883107	0.430892	-2.04949	0.0404145	308.5	0	31	131	-0.203427	0.507828	-0.400583	0.688727	901	2	31	60	5.38596	3.87763	0.328557	-0.598601	-1.82191	0.0684683	0.304283
c.Betaproteobacteria	-18.6362	5186.49	-0.00359322	0.997133	3604	0	158	4	-91.2086	86027.3	-0.00106023	0.999154	3379	0	92	1	3.71752e+06	13512.2	5177.09	-18.899	-0.00365051	0.997087	0.999786
c.Deltaproteobacteria	-0.996465	0.378011	-2.63607	0.00838724	460.25	1	111	50	0.316405	0.592447	0.534065	0.593297	271	1	72	20	6.99826	2.84905	0.31867	-0.616621	-1.93498	0.0529922	0.25739
c.Gammaproteobacteria	19.6413	12890.7	0.00152368	0.998784	9421	1	160	1	-1.05978	0.961035	-1.10274	0.270139	992.25	9	77	7	601796	1.08273	0.961035	-1.05978	-1.10274	0.270139	0.588764
o.Burkholderiales	-18.3327	3341.47	-0.00548642	0.995622	3232.5	0	155	7	-91.193	84109.1	-0.00108422	0.999135	3581	0	92	1	8.95624e+06	14135.6	3338.83	-18.4475	-0.00552513	0.995592	0.999786
o.Coriobacteriales	-0.981795	0.704532	-1.39354	0.163456	491	7	143	12	-0.0927563	0.934684	-0.0992382	0.920949	378.25	2	84	7	2.01465	1.14464	0.562607	-0.659687	-1.17255	0.240975	0.566579
o.Desulfovibrionales	-1.08018	0.373164	-2.89466	0.00379573	457.75	1	107	54	0.316405	0.592447	0.534065	0.593297	271	1	72	20	7.18127	2.84905	0.315749	-0.683489	-2.16466	0.030414	0.198861
o.Enterobacteriales	0.266129	0.956682	0.278179	0.780875	8556.25	4	152	6	-0.307738	0.634988	-0.484636	0.627934	818	10	65	18	1.09261	2.4801	0.529056	-0.132238	-0.24995	0.802626	0.915747
o.Lactobacillales	-19.5095	14017.3	-0.00139182	0.998889	523	11	150	1	243.363	68680.6	0.00354341	0.997173	432.5	5	87	1	508948	21199.8	13734.1	-8.99764	-0.000655129	0.999477	0.999786
o.Pasteurellales	0.439801	0.335961	1.30908	0.190506	398	3	94	65	-0.312073	0.500771	-0.623186	0.533162	225	4	59	30	8.85976	3.9877	0.278992	0.206428	0.739908	0.459356	0.72306
f.Acidaminococcaceae	0.0797131	0.332122	0.240011	0.810322	2428	0	69	93	0.251108	0.470863	0.533294	0.59383	1605.25	0	44	49	9.06576	4.51036	0.271401	0.136655	0.503517	0.614601	0.816266
f.Coriobacteriaceae	-0.981795	0.704532	-1.39354	0.163456	491	7	143	12	-0.0927563	0.934684	-0.0992382	0.920949	378.25	2	84	7	2.01465	1.14464	0.562607	-0.659687	-1.17255	0.240975	0.566579
f.Desulfovibrionaceae	-1.04322	0.362013	-2.88174	0.00395491	461	1	102	59	-0.206803	0.525674	-0.393405	0.69402	267	1	68	24	7.63049	3.61882	0.298152	-0.774154	-2.59651	0.00941754	0.142916
f.Enterobacteriaceae	0.266129	0.956682	0.278179	0.780875	8556.25	4	152	6	-0.307738	0.634988	-0.484636	0.627934	818	10	65	18	1.09261	2.4801	0.529056	-0.132238	-0.24995	0.802626	0.915747
f.Lactobacillaceae	-0.938294	0.368609	-2.5455	0.0109122	225.5	10	94	58	-0.35684	0.493151	-0.723592	0.469316	190	3	44	46	7.35982	4.11188	0.295247	-0.72988	-2.47209	0.0134324	0.142916
f.Pasteurellaceae	0.439801	0.335961	1.30908	0.190506	398	3	94	65	-0.312073	0.500771	-0.623186	0.533162	225	4	59	30	8.85976	3.9877	0.278992	0.206428	0.739908	0.459356	0.72306
f.Porphyromonadaceae	-0.702055	0.747424	-0.9393	0.347577	3641	0	153	9	17.2165	3171.12	0.00542916	0.995668	2133.5	0	87	6	1.79005	9.9443e+06	0.747424	-0.702054	-0.939298	0.347578	0.649321
f.Prevotellaceae	0.416415	0.34176	1.21844	0.223055	1718	12	83	67	0.567914	0.58269	0.974641	0.329739	7560.5	0	72	21	8.56166	2.94526	0.294795	0.455192	1.5441	0.122565	0.425226
f.Rikenellaceae	-0.575777	0.563164	-1.0224	0.306592	4294.5	0	146	16	-1.09688	1.09634	-1.00049	0.317072	2104	0	88	5	3.15305	0.831976	0.500939	-0.684571	-1.36658	0.171758	0.494896
f.Sutterellaceae	-0.40977	0.529407	-0.774017	0.438921	3280.25	0	144	18	-91.193	83856.4	-0.00108749	0.999132	3533	0	92	1	3.56796	14220.9	0.529407	-0.40977	-0.774017	0.438921	0.714199
f.Veillonellaceae	-0.451427	1.28365	-0.351674	0.725083	5531	0	159	3	0.466669	0.865779	0.539016	0.589876	2740	0	85	8	0.606882	1.33409	0.717778	0.179609	0.250229	0.80241	0.915747
g.Alistipes	-0.575777	0.563164	-1.0224	0.306592	4320.75	0	146	16	-1.09688	1.09634	-1.00049	0.317072	2104	0	88	5	3.15305	0.831976	0.500939	-0.684571	-1.36658	0.171758	0.494896
g.Barnesiella	-0.416543	0.368618	-1.13001	0.25847	1552.75	1	109	52	0.0486472	0.487717	0.0997446	0.920547	815.75	0	58	35	7.35949	4.20401	0.294073	-0.247419	-0.841353	0.40015	0.714199
g.Blautia	-0.416622	1.27974	-0.325553	0.744763	644.5	4	155	3	16.4597	12535.3	0.00131307	0.998952	207.25	2	90	1	0.610604	636405	1.27974	-0.416622	-0.325553	0.744763	0.904355
g.Clostridium_IV	-1.16616	0.457659	-2.5481	0.010831	244.5	6	124	32	-1.98893	1.35954	-1.46294	0.143484	281	4	86	3	4.77438	0.54102	0.433743	-1.24991	-2.88168	0.00395565	0.134492
g.Collinsella	-0.625314	0.376771	-1.65967	0.0969818	401.5	6	106	50	0.135255	0.513486	0.263406	0.792238	323	4	61	28	7.04442	3.79265	0.303769	-0.359137	-1.18227	0.237099	0.566579
g.Dialister	-0.757404	0.474765	-1.59533	0.110639	5080	0	135	27	0.544952	0.545454	0.99908	0.317756	2750.5	0	68	25	4.43653	3.36112	0.358111	-0.196033	-0.547408	0.584098	0.804025
g.Escherichia.Shigella	-0.521652	0.389789	-1.33829	0.180801	1562.75	1	121	40	0.00882831	0.49794	0.0177297	0.985855	146	6	31	56	6.58174	4.03316	0.306932	-0.320094	-1.04288	0.297002	0.606646
g.Faecalibacterium	0.467851	0.725599	0.644779	0.51907	4956	0	153	9	-91.2334	89225.3	-0.00102251	0.999184	8967.25	0	92	1	1.89936	12561	0.725599	0.467851	0.644779	0.51907	0.760707
g.Fusicatenibacter	-1.20146	0.468531	-2.56432	0.0103378	219	2	130	30	-0.556117	0.848821	-0.655164	0.512362	316	0	86	7	4.55537	1.38793	0.410191	-1.05076	-2.56163	0.0104183	0.142916
g.Holdemanella	-0.366436	0.430492	-0.851201	0.394658	579.25	1	31	130	0.579848	0.500757	1.15794	0.246888	1030.5	0	26	67	5.39597	3.98791	0.326444	0.0357108	0.109393	0.91289	0.986211
g.Klebsiella	-0.0235565	0.405774	-0.0580532	0.953706	1549	4	33	125	0.296047	0.63437	0.466678	0.64073	203.5	3	17	73	6.07338	2.48493	0.341827	0.0692412	0.202562	0.839477	0.945107
g.Lactobacillus	-0.960979	0.36728	-2.61648	0.00888422	189.5	9	95	58	-0.35684	0.493151	-0.723592	0.469316	190	3	44	46	7.41321	4.11188	0.294563	-0.745436	-2.53065	0.011385	0.142916
g.Parabacteroides	-0.120078	0.488178	-0.245972	0.805704	2366	0	141	21	-0.288555	0.695819	-0.414698	0.678363	1402.75	1	79	13	4.19608	2.06541	0.399633	-0.175652	-0.439533	0.660275	0.847668
g.Parasutterella	-0.112459	0.394513	-0.285058	0.7756	3328	0	125	37	-0.233845	0.623062	-0.375315	0.707426	1744	0	75	18	6.42505	2.57595	0.333315	-0.147198	-0.441619	0.658765	0.847668
g.Phascolarctobacterium	0.0228946	0.347267	0.0659279	0.947435	2099.5	0	54	108	0.294324	0.46724	0.629921	0.528746	1159.5	0	40	53	8.29228	4.58058	0.278716	0.119478	0.428672	0.668162	0.847668
g.Prevotella	0.354372	0.341311	1.03827	0.299145	712.5	13	74	75	0.841717	0.572204	1.47101	0.141289	8882.5	0	68	25	8.58419	3.0542	0.293125	0.482264	1.64525	0.099919	0.377472
g.Roseburia	0.471136	0.611628	0.770298	0.441123	946	3	146	13	120.333	120257	0.00100063	0.999202	1584.5	1	91	1	2.67316	6914.85	0.611628	0.471136	0.770298	0.441123	0.714199
g.Ruminococcus	-0.633222	0.373987	-1.69317	0.0904239	1176	1	110	51	-1.5972	0.535761	-2.98118	0.00287138	635	0	69	24	7.14969	3.48383	0.306663	-0.949048	-3.09476	0.00196973	0.134492
g.Sutterella	-0.875946	0.335357	-2.61198	0.00900186	1107	0	73	89	0.947106	0.547309	1.73048	0.0835453	2956	0	63	30	8.89173	3.33837	0.285947	-0.37832	-1.32304	0.185821	0.50951
OTU_1	0.653931	0.486782	1.34338	0.17915	5659.5	0	139	23	1.90566	1.08941	1.74927	0.0802449	8997	0	81	12	4.22019	0.842599	0.444432	0.862257	1.94013	0.0523636	0.25739
OTU_10	-1.27961	0.387038	-3.30615	0.000945863	797	1	45	116	0.853788	0.480887	1.77545	0.0758244	2342	0	49	44	6.67565	4.32429	0.301512	-0.440928	-1.46239	0.143635	0.469576
OTU_103	-0.440983	0.336981	-1.30863	0.19066	324	0	65	97	-1.38846	0.539387	-2.57414	0.0100488	223.75	2	58	33	8.80619	3.43716	0.285792	-0.706975	-2.47374	0.0133707	0.142916
OTU_11	-0.105351	0.336711	-0.312882	0.75437	926	0	65	97	-0.662395	0.472752	-1.40115	0.16117	552	1	44	48	8.82032	4.47439	0.274259	-0.292826	-1.0677	0.285655	0.606646
OTU_111	0.494598	0.486416	1.01682	0.309238	212.5	4	26	132	1.49023	0.598826	2.48858	0.0128255	577.75	0	16	77	4.22654	2.78868	0.377554	0.890378	2.35828	0.0183599	0.171769
OTU_12	0.0719036	0.409141	0.175743	0.860496	1196	0	33	129	-0.91985	0.623165	-1.47609	0.139919	3199	0	23	70	5.97386	2.5751	0.342014	-0.226831	-0.663221	0.507189	0.756032
OTU_13	-0.425171	0.34806	-1.22154	0.221881	1832	6	96	60	0.103066	0.517784	0.199053	0.842221	552	2	63	28	8.25451	3.72995	0.288862	-0.260766	-0.902735	0.366666	0.677536
OTU_14	-0.210636	0.347909	-0.605435	0.54489	1177	1	64	97	-0.255302	0.512421	-0.498226	0.618325	507	0	31	62	8.2617	3.80843	0.287835	-0.224729	-0.780756	0.434946	0.714199
OTU_15	-0.547912	0.367472	-1.49103	0.135953	1498	5	108	49	0.242191	0.603564	0.401269	0.688222	738	1	72	20	7.40546	2.74507	0.313874	-0.334239	-1.06488	0.286929	0.606646
OTU_1545	0.0281132	0.352258	0.0798087	0.936389	1839	7	98	57	-0.0238756	0.522601	-0.0456861	0.96356	214	5	25	63	8.05895	3.6615	0.292097	0.0118718	0.0406432	0.96758	0.999786
OTU_16	-0.638001	0.375647	-1.69841	0.089431	878.25	1	115	46	0.230602	0.669755	0.344308	0.730614	1326.75	2	78	13	7.08664	2.2293	0.327632	-0.430145	-1.31289	0.18922	0.510594
OTU_17	-0.710609	0.361093	-1.96794	0.0490753	1187.5	1	109	52	-0.197081	0.588291	-0.335006	0.737621	424	3	72	18	7.6694	2.88945	0.307745	-0.570081	-1.85244	0.0639623	0.293881
OTU_18	-0.116461	0.346838	-0.33578	0.737037	658.25	2	96	64	-0.144849	0.574133	-0.252292	0.800815	970.25	2	72	19	8.31278	3.03372	0.296872	-0.124051	-0.417861	0.676048	0.85132
OTU_182	0.480414	0.34845	1.37872	0.167982	224.5	4	59	99	-0.961024	0.479013	-2.00626	0.0448286	581	3	58	32	8.23607	4.35819	0.281782	-0.0183894	-0.0652609	0.947966	0.999786
OTU_19	-0.000234409	0.342404	-0.000684598	0.999454	634	0	58	104	0.583007	0.488995	1.19226	0.233161	250.25	3	47	43	8.52946	4.18207	0.280479	0.191651	0.683297	0.494419	0.743816
OTU_2	-0.57994	0.367457	-1.57825	0.114508	4538.75	0	112	50	-0.132224	0.497917	-0.265554	0.790583	3716	0	65	28	7.40604	4.03353	0.295662	-0.422078	-1.42757	0.153416	0.488835
OTU_20	-0.928037	0.354422	-2.61845	0.00883298	405.5	6	80	76	-0.432872	0.496403	-0.872016	0.383199	229.5	3	52	38	7.96084	4.05818	0.288447	-0.760846	-2.63774	0.00834617	0.142916
OTU_206	-0.116908	0.343751	-0.340094	0.733786	317.5	5	87	70	-0.948349	0.623529	-1.52094	0.128276	875.5	0	79	14	8.46275	2.57209	0.301035	-0.310707	-1.03213	0.302012	0.606646
OTU_22	0.140918	0.389301	0.361977	0.717369	801.5	6	117	39	-0.885013	0.887749	-0.996918	0.318804	1797	2	85	6	6.59826	1.26888	0.356526	-0.0245528	-0.0688666	0.945096	0.999786
OTU_25	0.866275	0.468802	1.84785	0.0646245	632.5	6	28	128	1.13453	0.501131	2.26393	0.0235782	7793	0	34	59	4.5501	3.98196	0.342352	0.99147	2.89605	0.00377889	0.134492
OTU_255	0.408513	0.397885	1.02671	0.304557	179	4	39	119	-0.0936563	0.642415	-0.145788	0.884089	73	2	18	73	6.31662	2.42308	0.338261	0.269286	0.796091	0.425979	0.714199
OTU_26	-0.294402	0.387355	-0.760032	0.447236	2383	0	38	124	0.235693	0.511736	0.460576	0.645103	1007	0	25	68	6.66472	3.81864	0.308851	-0.101311	-0.328025	0.742893	0.904355
OTU_27	-0.477267	0.362543	-1.31644	0.188026	264	3	108	51	-1.02434	0.780979	-1.3116	0.189654	655	0	85	8	7.60819	1.63954	0.328838	-0.574257	-1.74632	0.0807554	0.34321
OTU_28	-0.810551	0.363907	-2.22736	0.0259235	916.75	3	57	102	0.204687	0.475051	0.430874	0.66656	285	2	43	48	7.55124	4.43118	0.288887	-0.435109	-1.50616	0.132027	0.448891
OTU_281	0.916007	0.347228	2.63805	0.00833833	2972.5	0	66	96	0.274819	0.537961	0.510852	0.609455	1094	0	24	69	8.29411	3.4554	0.291736	0.727441	2.49349	0.0126494	0.142916
OTU_29	-0.329578	0.386661	-0.852367	0.39401	857	5	38	119	0.215534	0.595056	0.362209	0.717196	229	3	20	70	6.68865	2.82413	0.324225	-0.167746	-0.517376	0.604894	0.816127
OTU_3	0.260347	0.487329	0.534233	0.59318	4271.25	0	140	22	-0.435326	0.968114	-0.449664	0.652953	2805	0	87	6	4.21072	1.06696	0.43529	0.119707	0.275005	0.783312	0.915747
OTU_30	-0.617165	0.349481	-1.76595	0.0774046	1593.5	1	81	80	0.321659	0.470556	0.683571	0.494246	539.75	0	38	55	8.18755	4.51624	0.280565	-0.283409	-1.01014	0.312429	0.606646
OTU_31	-0.205541	0.352381	-0.583291	0.559698	706	4	105	53	-0.0619942	0.509079	-0.121777	0.903076	359	1	63	29	8.0533	3.8586	0.289741	-0.159042	-0.548912	0.583066	0.804025
OTU_315	-0.172337	0.339348	-0.507846	0.611561	238	3	93	66	0.892506	0.630995	1.41444	0.157232	412	0	71	22	8.68379	2.51159	0.298869	0.0665518	0.222679	0.823785	0.933623
OTU_32	0.192137	0.493539	0.389305	0.697051	1484.75	1	141	20	-1.08529	1.13073	-0.959811	0.337151	2738	0	89	4	4.10541	0.782135	0.452329	-0.0122838	-0.0271569	0.978335	0.999786
OTU_34	0.423702	0.387787	1.09261	0.274563	2042.75	0	40	122	-0.216949	0.475451	-0.456302	0.648173	2251	0	39	54	6.64988	4.42373	0.300508	0.167772	0.558295	0.576643	0.804025
OTU_35	0.00808931	0.417491	0.019376	0.984541	569	2	35	125	-1.23721	0.613189	-2.01766	0.0436266	1534	0	25	68	5.73729	2.65957	0.345097	-0.386338	-1.11951	0.262924	0.586294
OTU_38	-0.485649	0.340355	-1.42689	0.153611	434	3	78	81	-0.688685	0.500495	-1.37601	0.168819	218	2	65	26	8.6325	3.99209	0.281444	-0.549852	-1.95369	0.0507384	0.25739
OTU_39	-0.595385	0.348936	-1.70629	0.0879546	364	3	72	87	0.0190392	0.469038	0.0405921	0.967621	234.5	3	48	42	8.21314	4.54553	0.279961	-0.376484	-1.34477	0.178698	0.506312
OTU_4	-0.491906	0.35232	-1.39619	0.162657	1791.25	0	102	60	-0.985574	0.508658	-1.9376	0.0526722	1078.5	0	64	29	8.05609	3.865	0.289629	-0.651961	-2.25102	0.0243842	0.188436
OTU_42	1.10216	0.465773	2.3663	0.017967	1888.75	0	32	130	-0.441423	0.467844	-0.943527	0.345412	2044.5	0	43	50	4.60947	4.56875	0.330081	0.333791	1.01124	0.311902	0.606646
OTU_44	1.02517	0.348604	2.94078	0.00327385	534	1	99	62	0.0215917	0.582748	0.0370515	0.970444	378	1	72	20	8.22876	2.94468	0.299162	0.760683	2.54271	0.0109995	0.142916
OTU_454	-0.050336	0.334338	-0.150554	0.880327	681.75	3	81	78	-0.047707	0.481477	-0.0990846	0.921071	338	0	37	56	8.94597	4.31369	0.274621	-0.0494807	-0.180178	0.857013	0.958501
OTU_5	-0.0109109	0.378647	-0.0288155	0.977012	4008.5	0	119	43	0.581249	0.493832	1.17702	0.239189	1997.5	0	54	39	6.97477	4.10054	0.300484	0.208331	0.693318	0.48811	0.742288
OTU_50	-0.0155541	0.407434	-0.0381757	0.969548	1384	0	33	129	0.680738	0.484623	1.40468	0.160118	935	0	33	60	6.02401	4.25787	0.311863	0.27279	0.874711	0.381731	0.697788
OTU_52	-0.296082	0.345151	-0.857834	0.390984	169	3	96	63	-0.667931	0.550706	-1.21286	0.225183	461.75	1	69	23	8.39424	3.29731	0.292458	-0.400953	-1.37097	0.170383	0.494896
OTU_59	-1.01691	0.346635	-2.93367	0.00334976	806.5	2	77	83	-2.27477	0.601401	-3.78245	0.00015529	650.25	0	48	45	8.32252	2.76485	0.300321	-1.33059	-4.43054	9.39958e+08	0.00159793
OTU_6	-0.864698	0.406059	-2.12949	0.0332138	1370	1	122	39	-2.15397	0.873339	-2.46637	0.0136492	2234	0	85	8	6.06487	1.3111	0.368206	-1.09387	-2.97081	0.00297013	0.134492
OTU_60	0.269398	0.420762	0.640261	0.522003	1227.25	0	32	130	-1.16989	0.609935	-1.91806	0.0551039	531	0	26	67	5.64841	2.68802	0.346346	-0.19469	-0.562126	0.57403	0.804025
OTU_61	0.0877875	0.343309	0.25571	0.798175	625	0	66	96	-0.154495	0.46986	-0.32881	0.742299	349.75	1	47	45	8.48454	4.52963	0.277199	0.00346028	0.012483	0.99004	0.999786
OTU_66	0.252144	0.340858	0.739732	0.459463	413	1	60	101	-1.08119	0.514494	-2.10146	0.0356002	506	1	58	34	8.607	3.7778	0.284155	-0.15457	-0.543965	0.586465	0.804025
OTU_67	0.333755	0.466008	0.716202	0.473867	1376	1	28	133	0.00833817	0.548921	0.0151901	0.987881	1316.75	0	24	69	4.60484	3.31879	0.355253	0.197455	0.555815	0.578337	0.804025
OTU_68	0.370514	0.418212	0.885947	0.375646	422	1	32	129	-0.23662	0.554741	-0.426542	0.669713	300.75	1	23	69	5.7175	3.24952	0.333946	0.150497	0.450663	0.652232	0.847668
OTU_680	-0.311517	0.353478	-0.88129	0.378161	647.5	7	99	56	-0.230567	0.513332	-0.449158	0.653317	106	3	28	62	8.0034	3.79492	0.291132	-0.285479	-0.980584	0.326798	0.62422
OTU_7	-0.630262	0.495683	-1.2715	0.20355	3247	3	135	24	0.10659	0.497143	0.214406	0.830231	218	6	45	42	4.06998	4.04611	0.351016	-0.262919	-0.749023	0.453843	0.72306
OTU_71	-0.144035	0.330393	-0.435951	0.662873	489	1	70	91	0.169505	0.463354	0.365823	0.714497	288.5	0	48	45	9.16088	4.65773	0.26901	-0.0383525	-0.142569	0.88663	0.972433
OTU_711	0.809704	0.360151	2.24824	0.0245611	951.25	0	56	106	0.39222	0.521422	0.752213	0.451923	385.25	0	30	63	7.70959	3.67808	0.296335	0.674862	2.27736	0.0227645	0.188436
OTU_73	-0.950136	0.346746	-2.74015	0.00614119	459	1	76	85	-0.155089	0.554523	-0.279681	0.779722	277.5	2	68	23	8.31718	3.25208	0.294	-0.726651	-2.4716	0.0134509	0.142916
OTU_74	-1.00136	0.477325	-2.09785	0.035918	358	0	25	137	-0.298838	0.541096	-0.552283	0.580755	1202.5	2	26	65	4.38907	3.41547	0.357953	-0.693917	-1.93857	0.052554	0.25739
OTU_78	0.637119	0.422795	1.50692	0.131831	128.5	1	34	127	-0.132426	0.518741	-0.255283	0.798505	506.75	0	28	65	5.59422	3.7162	0.327729	0.32996	1.00681	0.314028	0.606646
OTU_788	0.315597	0.382487	0.82512	0.409304	327	2	121	39	0.0233748	0.940674	0.024849	0.980175	485	0	86	7	6.83544	1.13011	0.354317	0.274138	0.77371	0.439103	0.714199
OTU_8	-0.164016	0.358563	-0.457427	0.647364	1497.5	1	51	110	-0.646982	0.505604	-1.27962	0.200678	266.25	7	39	47	7.77803	3.91182	0.29248	-0.325633	-1.11335	0.265557	0.586294
OTU_9	-0.240715	0.34616	-0.695385	0.486814	1230.5	3	96	63	-0.726033	0.530852	-1.36767	0.171414	1308.5	2	66	25	8.34536	3.54856	0.289959	-0.38551	-1.32953	0.183673	0.50951
p.Verrucomicrobia	-0.596225	0.357032	-1.66995	0.0949298	NA	0	162	106	-0.98948	0.567636	-1.74316	0.0813059	NA	0	93	66	7.84485	3.10356	0.302221	-0.707702	-2.34167	0.0191977	0.171769
c.Verrucomicrobiae	-0.579839	0.359825	-1.61145	0.107082	NA	0	162	108	-0.885581	0.564905	-1.56766	0.11696	NA	0	93	67	7.72356	3.13363	0.303488	-0.668083	-2.20135	0.0277111	0.188436
o.Verrucomicrobiales	-0.579839	0.359825	-1.61145	0.107082	NA	0	162	108	-0.885581	0.564905	-1.56766	0.11696	NA	0	93	67	7.72356	3.13363	0.303488	-0.668083	-2.20135	0.0277111	0.188436
f.Clostridiaceae_1	-0.772821	0.424374	-1.82109	0.0685937	NA	0	162	34	0.105491	0.523436	0.201536	0.84028	NA	0	93	29	5.55268	3.64984	0.329645	-0.424471	-1.28766	0.197864	0.517489
f.Peptostreptococcaceae	0.990167	0.733265	1.35035	0.176903	NA	0	162	10	1.00848	0.833374	1.21012	0.226232	NA	0	93	12	1.85985	1.43986	0.550506	0.99816	1.81317	0.069806	0.304283
f.Streptococcaceae	-1.24756	1.15178	-1.08316	0.278739	NA	0	162	5	0.0866354	1.36444	0.0634954	0.949372	NA	0	93	3	0.753811	0.537147	0.880124	-0.69242	-0.78673	0.43144	0.714199
f.Verrucomicrobiaceae	-0.579839	0.359825	-1.61145	0.107082	NA	0	162	108	-0.885581	0.564905	-1.56766	0.11696	NA	0	93	67	7.72356	3.13363	0.303488	-0.668083	-2.20135	0.0277111	0.188436
g.Akkermansia	-0.579839	0.359825	-1.61145	0.107082	NA	0	162	108	-0.885581	0.564905	-1.56766	0.11696	NA	0	93	67	7.72356	3.13363	0.303488	-0.668083	-2.20135	0.0277111	0.188436
g.Bilophila	-0.586777	0.33604	-1.74615	0.0807846	NA	0	162	70	-0.535572	0.493231	-1.08584	0.277548	NA	0	93	28	8.85559	4.11054	0.277712	-0.570544	-2.05444	0.0399327	0.218986
g.Clostridium_sensu_stricto	-0.772821	0.424374	-1.82109	0.0685937	NA	0	162	34	0.105491	0.523436	0.201536	0.84028	NA	0	93	29	5.55268	3.64984	0.329645	-0.424471	-1.28766	0.197864	0.517489
g.Clostridium_XlVb	-0.793399	0.375692	-2.11183	0.0347007	NA	0	162	52	1.86477	1.07486	1.73489	0.0827602	NA	0	93	14	7.08495	0.865556	0.354652	-0.504009	-1.42114	0.155277	0.488835
g.Clostridium_XVIII	-1.39856	1.11546	-1.25379	0.209918	NA	0	162	7	0.178729	0.931817	0.191807	0.847893	NA	0	93	8	0.803694	1.1517	0.715127	-0.469558	-0.656608	0.511433	0.756032
g.Coprobacter	-0.592486	0.355489	-1.66668	0.0955777	NA	0	162	101	0.00334215	0.524079	0.00637719	0.994912	NA	0	93	66	7.91314	3.64088	0.294194	-0.40473	-1.37573	0.168907	0.494896
g.Coprococcus	-0.302982	0.347338	-0.872297	0.383047	NA	0	162	57	-0.435202	0.603243	-0.721439	0.47064	NA	0	93	15	8.28886	2.748	0.301008	-0.335903	-1.11593	0.264453	0.586294
g.Haemophilus	0.452072	0.334512	1.35144	0.176556	NA	0	162	65	-0.284869	0.497667	-0.572409	0.567045	NA	0	93	30	8.93667	4.0376	0.277625	0.222736	0.80229	0.422385	0.714199
g.Odoribacter	-0.863662	0.366583	-2.35597	0.0184742	NA	0	162	54	0.337356	0.600663	0.561639	0.574362	NA	0	93	19	7.44139	2.77165	0.312912	-0.537725	-1.71845	0.0857138	0.352884
g.Pseudoflavonifractor	-0.0817627	0.440187	-0.185745	0.852645	NA	0	162	27	-0.450911	0.704513	-0.640032	0.522152	NA	0	93	11	5.16089	2.01476	0.37331	-0.185411	-0.496668	0.619424	0.816295
g.Romboutsia	-0.0912112	0.440603	-0.207014	0.835999	NA	0	162	27	0.680841	0.590811	1.15238	0.249163	NA	0	93	23	5.15116	2.86486	0.3532	0.184714	0.522972	0.600994	0.816127
g.Ruminococcus2	-0.698256	0.448972	-1.55523	0.119891	NA	0	162	29	-1.39263	0.857921	-1.62326	0.104534	NA	0	93	7	4.9609	1.35864	0.397793	-0.84754	-2.1306	0.0331217	0.201096
g.Streptococcus	-0.585597	0.904838	-0.647184	0.517513	NA	0	162	6	0.0866354	1.36444	0.0634954	0.949372	NA	0	93	3	1.2214	0.537147	0.75409	-0.380264	-0.504269	0.614073	0.816266
g.Veillonella	0.338481	0.3984	0.849601	0.395547	NA	0	162	35	-0.551975	0.484512	-1.13924	0.254604	NA	0	93	29	6.30031	4.25981	0.307727	-0.0207172	-0.0673233	0.946324	0.999786
OTU_102	-0.248303	0.392756	-0.632206	0.527252	NA	0	162	37	0.419185	0.510448	0.821211	0.411526	NA	0	93	30	6.48267	3.83793	0.311277	-8.34377e+09	-0.000268049	0.999786	0.999786
OTU_109	0.0567347	0.339341	0.167191	0.86722	NA	0	162	98	0.833385	0.604154	1.37943	0.167763	NA	0	93	75	8.68415	2.73971	0.295865	0.242994	0.8213	0.411475	0.714199
OTU_115	-0.0067538	0.407474	-0.0165748	0.986776	NA	0	162	129	-0.742096	0.502835	-1.47582	0.139991	NA	0	93	57	6.02281	3.95502	0.316579	-0.298229	-0.942038	0.346173	0.649321
OTU_119	0.099271	0.353943	0.280472	0.779116	NA	0	162	110	0.887521	0.511953	1.7336	0.0829891	NA	0	93	63	7.98239	3.8154	0.291138	0.354191	1.21657	0.223767	0.551311
OTU_1352	0.253126	0.347054	0.729357	0.465784	NA	0	162	103	-0.474382	0.474408	-0.999945	0.317337	NA	0	93	36	8.30245	4.4432	0.280104	-0.000487069	-0.00173889	0.998613	0.999786
OTU_137	-0.369439	0.338528	-1.09131	0.275136	NA	0	162	101	-0.217815	0.463121	-0.47032	0.638127	NA	0	93	45	8.72594	4.66241	0.273298	-0.316637	-1.15858	0.246628	0.566579
OTU_146	-0.41208	0.332465	-1.23947	0.215172	NA	0	162	72	0.297251	0.463287	0.641614	0.521124	NA	0	93	47	9.04708	4.65908	0.270111	-0.17096	-0.632925	0.526783	0.765411
OTU_152	-0.909195	0.414462	-2.19367	0.0282589	NA	0	162	127	-0.346661	0.580353	-0.597328	0.550288	NA	0	93	73	5.82143	2.96904	0.337283	-0.719195	-2.13232	0.0329803	0.201096
OTU_167	0.719585	0.478614	1.50348	0.132716	NA	0	162	135	-1.05497	0.567931	-1.85757	0.06323	NA	0	93	62	4.36545	3.10033	0.365984	-0.0173398	-0.0473786	0.962211	0.999786
OTU_1850	-0.00183403	0.329192	-0.00557131	0.995555	NA	0	162	74	-1.11261	0.67875	-1.63921	0.10117	NA	0	93	13	9.22787	2.1706	0.296194	-0.213358	-0.720333	0.47132	0.728404
OTU_187	-0.995823	0.349175	-2.85193	0.00434551	NA	0	162	72	-0.157849	0.495512	-0.318558	0.750061	NA	0	93	60	8.20186	4.07279	0.285427	-0.717779	-2.51475	0.0119115	0.142916
OTU_1910	-0.169157	0.372638	-0.453946	0.649868	NA	0	162	118	-0.421813	0.520137	-0.810965	0.417386	NA	0	93	65	7.20154	3.69628	0.302922	-0.254852	-0.841314	0.400172	0.714199
OTU_195	-0.366592	0.361535	-1.01399	0.310589	NA	0	162	114	-0.179355	0.520379	-0.344662	0.730348	NA	0	93	67	7.65068	3.69284	0.296911	-0.305637	-1.02939	0.303296	0.606646
OTU_1979	0.097377	0.327017	0.297774	0.765876	NA	0	162	83	0.144518	0.52746	0.273988	0.784094	NA	0	93	26	9.35104	3.59435	0.277934	0.110466	0.397453	0.691033	0.857487
OTU_21	0.107827	0.330037	0.326711	0.743887	NA	0	162	91	-0.412322	0.461877	-0.89271	0.372013	NA	0	93	41	9.18067	4.68756	0.268528	-0.0679874	-0.253186	0.800125	0.915747
OTU_2133	-0.338386	0.395702	-0.855153	0.392467	NA	0	162	125	-0.520808	0.568624	-0.915909	0.359714	NA	0	93	71	6.38649	3.09279	0.324797	-0.397904	-1.22509	0.220543	0.551311
OTU_2167	-0.245568	0.363541	-0.675489	0.499365	NA	0	162	116	0.0916953	0.487171	0.18822	0.850704	NA	0	93	61	7.56648	4.21344	0.291359	-0.124936	-0.428802	0.668067	0.847668
OTU_2322	-0.443901	0.344709	-1.28776	0.197831	NA	0	162	102	-0.53369	0.475757	-1.12177	0.26196	NA	0	93	50	8.4158	4.41804	0.27914	-0.474811	-1.70098	0.0889471	0.352884
OTU_235	0.523101	0.39065	1.33905	0.180554	NA	0	162	122	-0.958263	0.492386	-1.94616	0.0516351	NA	0	93	50	6.55276	4.12467	0.306032	-0.0491472	-0.160595	0.872412	0.964631
OTU_24	-0.431473	0.381331	-1.13149	0.257849	NA	0	162	118	-0.690106	0.576976	-1.19608	0.231667	NA	0	93	70	6.87695	3.0039	0.318129	-0.5101	-1.60344	0.108838	0.402226
OTU_244	-0.595324	0.420733	-1.41497	0.157078	NA	0	162	130	0.973242	0.609504	1.59678	0.110315	NA	0	93	78	5.6492	2.69183	0.34625	-0.0891141	-0.257369	0.796894	0.915747
OTU_2530	0.352464	0.41978	0.83964	0.40111	NA	0	162	128	0.0713749	0.47253	0.151049	0.879937	NA	0	93	58	5.67488	4.4786	0.313829	0.228479	0.728036	0.466592	0.727712
OTU_262	0.571607	0.330821	1.72784	0.0840163	NA	0	162	83	-0.140817	0.593339	-0.23733	0.812401	NA	0	93	19	9.13721	2.8405	0.288944	0.402657	1.39355	0.163454	0.494896
OTU_2818	-0.15025	0.33439	-0.449325	0.653197	NA	0	162	88	0.210122	0.491029	0.427921	0.668709	NA	0	93	31	8.94319	4.14749	0.276388	-0.0360742	-0.13052	0.896155	0.976579
OTU_3100	-0.366864	0.374269	-0.980215	0.32698	NA	0	162	120	0.224902	0.526847	0.426884	0.669464	NA	0	93	70	7.13893	3.60273	0.305116	-0.168387	-0.551879	0.581032	0.804025
OTU_33	-0.249571	0.33627	-0.742176	0.457981	NA	0	162	95	-0.346227	0.461877	-0.749608	0.453491	NA	0	93	41	8.84351	4.68757	0.271853	-0.283056	-1.04121	0.297778	0.606646
OTU_3705	-0.021527	0.331542	-0.06493	0.94823	NA	0	162	88	0.378649	0.525798	0.720143	0.471437	NA	0	93	27	9.09752	3.61712	0.280445	0.092317	0.32918	0.742019	0.904355
OTU_376	0.675747	0.401041	1.68498	0.0919924	NA	0	162	123	0.503605	0.564107	0.892748	0.371992	NA	0	93	75	6.21759	3.14251	0.326858	0.617953	1.89058	0.0586802	0.277101
OTU_381	-0.0302649	0.330096	-0.091685	0.926948	NA	0	162	87	-0.228871	0.541013	-0.423042	0.672265	NA	0	93	22	9.17737	3.41653	0.281786	-0.0841437	-0.298608	0.765239	0.909776
OTU_41	-1.89851	0.799839	-2.37361	0.0176152	NA	0	162	14	-1.05236	0.663327	-1.58648	0.11263	NA	0	93	12	1.56313	2.27271	0.510587	-1.39717	-2.73639	0.00621166	0.142916
OTU_457	0.126168	0.334207	0.377514	0.705792	NA	0	162	90	0.372625	0.464791	0.801704	0.422724	NA	0	93	55	8.95301	4.62898	0.271343	0.210165	0.774535	0.438614	0.714199
OTU_478	-0.648481	0.334442	-1.93899	0.0525022	NA	0	162	77	0.002019	0.469149	0.00430354	0.996566	NA	0	93	56	8.94043	4.54338	0.272329	-0.429294	-1.57638	0.114938	0.407071
OTU_5363	-0.270817	0.34064	-0.795024	0.4266	NA	0	162	101	-1.29575	0.502638	-2.5779	0.00994041	NA	0	93	26	8.61804	3.95813	0.281985	-0.593396	-2.10435	0.0353476	0.20721
OTU_57	-0.328692	0.422185	-0.77855	0.436245	NA	0	162	132	-0.0778023	0.481067	-0.161729	0.87152	NA	0	93	60	5.61041	4.32105	0.317317	-0.219533	-0.691842	0.489037	0.742288
OTU_58	-0.638775	0.335666	-1.90301	0.0570394	NA	0	162	73	-0.428889	0.488287	-0.878355	0.379751	NA	0	93	29	8.87535	4.19421	0.276611	-0.57142	-2.06579	0.0388485	0.218986
OTU_63	-0.925054	0.419796	-2.20358	0.027554	NA	0	162	128	0.363506	0.517111	0.702955	0.482084	NA	0	93	68	5.67443	3.73967	0.32592	-0.413186	-1.26775	0.204886	0.521491
OTU_65	0.633951	0.333264	1.90225	0.0571389	NA	0	162	72	-0.0622336	0.479934	-0.129671	0.896827	NA	0	93	36	9.00372	4.34147	0.27374	0.407468	1.48852	0.136613	0.455376
OTU_676	-0.175324	0.37917	-0.462388	0.643803	NA	0	162	116	1.16919	0.548666	2.13097	0.0330912	NA	0	93	69	6.95555	3.32188	0.31193	0.259252	0.831122	0.405905	0.714199
OTU_72	0.824135	0.363225	2.26894	0.023272	NA	0	162	107	-0.083938	0.471282	-0.178106	0.85864	NA	0	93	41	7.57965	4.50234	0.287694	0.485742	1.6884	0.0913346	0.352884
OTU_770	-0.0849156	0.334957	-0.253512	0.799873	NA	0	162	64	-0.159742	0.466964	-0.342086	0.732286	NA	0	93	46	8.91296	4.586	0.272176	-0.110336	-0.405386	0.685194	0.856492
OTU_79	-0.0475238	0.375976	-0.126401	0.899414	NA	0	162	117	-0.799616	0.512348	-1.56069	0.118597	NA	0	93	57	7.07425	3.80951	0.303117	-0.31077	-1.02525	0.305247	0.606646
OTU_81	-0.700075	0.396283	-1.7666	0.0772949	NA	0	162	121	-0.841957	0.51585	-1.63217	0.102643	NA	0	93	58	6.36779	3.75797	0.314258	-0.752731	-2.39527	0.0166083	0.166083
OTU_82	0.084471	0.43141	0.195802	0.844765	NA	0	162	132	-1.42812	0.522465	-2.73342	0.00626794	NA	0	93	36	5.37303	3.66341	0.332661	-0.528739	-1.58942	0.111965	0.404978
OTU_86	-0.553243	0.359389	-1.5394	0.123707	NA	0	162	107	0.00334215	0.524079	0.00637719	0.994912	NA	0	93	66	7.74229	3.64088	0.296393	-0.375221	-1.26596	0.205529	0.521491
OTU_91	-0.557386	0.3539	-1.57498	0.115261	NA	0	162	102	-0.348285	0.482391	-0.721998	0.470296	NA	0	93	56	7.98433	4.29735	0.285345	-0.484222	-1.69697	0.0897027	0.352884
OTU_93	0.451727	0.355717	1.26991	0.204118	NA	0	162	52	-0.90752	0.468744	-1.93607	0.0528593	NA	0	93	38	7.90298	4.55123	0.283362	-0.0449924	-0.158781	0.873842	0.964631
OTU_96	-0.078723	0.340901	-0.230927	0.817372	NA	0	162	59	0.444154	0.658823	0.674163	0.500208	NA	0	93	15	8.60487	2.30389	0.30277	0.0317068	0.104723	0.916596	0.986211
OTU_998	-0.512068	0.336337	-1.52249	0.127887	NA	0	162	97	0.0763246	0.482766	0.158098	0.874379	NA	0	93	32	8.83997	4.29068	0.275967	-0.3198	-1.15884	0.246523	0.566579

## Sheet: Table S11
Supplementary Table S11: Results of the OTU assignments using SINTAX
OTU	Classification (SINTAX)
OTU_1	d:Bacteria,p:"Bacteroidetes",c:"Bacteroidia",o:"Bacteroidales",f:Bacteroidaceae,g:Bacteroides
OTU_10	d:Bacteria,p:"Proteobacteria",c:Betaproteobacteria,o:Burkholderiales,f:Sutterellaceae,g:Sutterella
OTU_100	d:Bacteria,p:Firmicutes,c:Erysipelotrichia,o:Erysipelotrichales,f:Erysipelotrichaceae,g:Holdemanella
OTU_102	d:Bacteria,p:Firmicutes,c:Clostridia,o:Clostridiales,f:Peptostreptococcaceae,g:Romboutsia
OTU_103	d:Bacteria,p:Firmicutes,c:Clostridia,o:Clostridiales
OTU_109	d:Bacteria,p:Firmicutes,c:Erysipelotrichia,o:Erysipelotrichales,f:Erysipelotrichaceae,g:Clostridium_XVIII
OTU_11	d:Bacteria,p:"Bacteroidetes",c:"Bacteroidia",o:"Bacteroidales",f:"Porphyromonadaceae",g:Parabacteroides
OTU_111	d:Bacteria
OTU_1122	d:Bacteria,p:Firmicutes,c:Clostridia,o:Clostridiales,f:Lachnospiraceae
OTU_115	d:Bacteria,p:Firmicutes,c:Clostridia,o:Clostridiales,f:Ruminococcaceae,g:Oscillibacter
OTU_119	d:Bacteria,p:Firmicutes,c:Clostridia,o:Clostridiales,f:Lachnospiraceae
OTU_12	d:Bacteria,p:"Bacteroidetes",c:"Bacteroidia",o:"Bacteroidales",f:Bacteroidaceae,g:Bacteroides
OTU_121	d:Bacteria
OTU_125	d:Bacteria,p:Firmicutes,c:Clostridia,o:Clostridiales,f:Ruminococcaceae
OTU_13	d:Bacteria,p:"Bacteroidetes",c:"Bacteroidia",o:"Bacteroidales",f:Bacteroidaceae,g:Bacteroides
OTU_1352	d:Bacteria,p:Firmicutes,c:Clostridia,o:Clostridiales,f:Ruminococcaceae,g:Faecalibacterium
OTU_137	d:Bacteria,p:Firmicutes,c:Clostridia,o:Clostridiales,f:Ruminococcaceae,g:Faecalibacterium
OTU_14	d:Bacteria,p:"Bacteroidetes",c:"Bacteroidia",o:"Bacteroidales",f:"Rikenellaceae",g:Alistipes
OTU_146	d:Bacteria,p:Firmicutes,c:Clostridia,o:Clostridiales,f:Clostridiaceae_1,g:Clostridium_sensu_stricto
OTU_15	d:Bacteria,p:"Bacteroidetes",c:"Bacteroidia",o:"Bacteroidales",f:Bacteroidaceae,g:Bacteroides
OTU_152	d:Bacteria,p:"Bacteroidetes",c:"Bacteroidia",o:"Bacteroidales",f:Bacteroidaceae,g:Bacteroides
OTU_1545	d:Bacteria,p:"Proteobacteria",c:Gammaproteobacteria,o:"Enterobacteriales",f:Enterobacteriaceae
OTU_158	d:Bacteria,p:Firmicutes,c:Clostridia,o:Clostridiales,f:Ruminococcaceae
OTU_159	d:Bacteria,p:Firmicutes,c:Clostridia,o:Clostridiales,f:Ruminococcaceae
OTU_16	d:Bacteria,p:Firmicutes,c:Clostridia,o:Clostridiales,f:Lachnospiraceae,g:Lachnospiracea_incertae_sedis
OTU_160	d:Bacteria,p:Firmicutes,c:Clostridia,o:Clostridiales
OTU_164	d:Bacteria
OTU_167	d:Bacteria,p:Firmicutes,c:Clostridia,o:Clostridiales,f:Ruminococcaceae
OTU_17	d:Bacteria,p:"Bacteroidetes",c:"Bacteroidia",o:"Bacteroidales",f:"Porphyromonadaceae",g:Parabacteroides
OTU_18	d:Bacteria,p:Firmicutes,c:Clostridia,o:Clostridiales,f:Ruminococcaceae
OTU_182	d:Bacteria,p:Firmicutes,c:Clostridia,o:Clostridiales,f:Ruminococcaceae,g:Faecalibacterium
OTU_1828	d:Bacteria,p:Firmicutes,c:Clostridia,o:Clostridiales,f:Ruminococcaceae
OTU_184	d:Bacteria,p:"Bacteroidetes",c:"Bacteroidia",o:"Bacteroidales",f:"Rikenellaceae",g:Alistipes
OTU_1850	d:Bacteria,p:Firmicutes,c:Clostridia,o:Clostridiales,f:Ruminococcaceae,g:Faecalibacterium
OTU_187	d:Bacteria,p:Firmicutes,c:Clostridia,o:Clostridiales,f:Ruminococcaceae
OTU_19	d:Bacteria,p:"Bacteroidetes",c:"Bacteroidia",o:"Bacteroidales",f:Bacteroidaceae,g:Bacteroides
OTU_1910	d:Bacteria,p:"Bacteroidetes",c:"Bacteroidia",o:"Bacteroidales",f:"Porphyromonadaceae",g:Barnesiella
OTU_192	d:Bacteria,p:Firmicutes,c:Clostridia,o:Clostridiales
OTU_194	d:Bacteria,p:"Bacteroidetes",c:"Bacteroidia",o:"Bacteroidales",f:"Prevotellaceae",g:Prevotella
OTU_195	d:Bacteria,p:Firmicutes,c:Clostridia,o:Clostridiales,f:Ruminococcaceae
OTU_1979	d:Bacteria,p:Firmicutes,c:Clostridia,o:Clostridiales,f:Ruminococcaceae,g:Faecalibacterium
OTU_2	d:Bacteria,p:"Bacteroidetes",c:"Bacteroidia",o:"Bacteroidales",f:Bacteroidaceae,g:Bacteroides
OTU_20	d:Bacteria,p:"Bacteroidetes",c:"Bacteroidia",o:"Bacteroidales",f:"Rikenellaceae",g:Alistipes
OTU_206	d:Bacteria,p:Firmicutes,c:Clostridia,o:Clostridiales,f:Ruminococcaceae,g:Faecalibacterium
OTU_209	d:Bacteria,p:Firmicutes,c:Clostridia,o:Clostridiales,f:Ruminococcaceae
OTU_21	d:Bacteria,p:"Bacteroidetes",c:"Bacteroidia",o:"Bacteroidales",f:Bacteroidaceae,g:Bacteroides
OTU_2133	d:Bacteria,p:"Bacteroidetes",c:"Bacteroidia",o:"Bacteroidales",f:"Porphyromonadaceae",g:Barnesiella
OTU_215	d:Bacteria,p:Firmicutes,c:Erysipelotrichia,o:Erysipelotrichales,f:Erysipelotrichaceae,g:Clostridium_XVIII
OTU_2167	d:Bacteria,p:"Bacteroidetes",c:"Bacteroidia",o:"Bacteroidales",f:"Porphyromonadaceae",g:Parabacteroides
OTU_22	d:Bacteria,p:Firmicutes,c:Clostridia,o:Clostridiales,f:Ruminococcaceae,g:Faecalibacterium
OTU_23	d:Bacteria,p:"Proteobacteria",c:Betaproteobacteria,o:Burkholderiales,f:Sutterellaceae,g:Sutterella
OTU_2322	d:Bacteria,p:"Bacteroidetes",c:"Bacteroidia",o:"Bacteroidales",f:"Porphyromonadaceae",g:Parabacteroides
OTU_235	d:Bacteria,p:Firmicutes,c:Clostridia,o:Clostridiales,f:Ruminococcaceae
OTU_24	d:Bacteria,p:"Verrucomicrobia",c:Verrucomicrobiae,o:Verrucomicrobiales,f:Verrucomicrobiaceae,g:Akkermansia
OTU_244	d:Bacteria,p:Firmicutes,c:Clostridia,o:Clostridiales,f:Lachnospiraceae,g:Clostridium_XlVb
OTU_2487	d:Bacteria,p:"Bacteroidetes",c:"Bacteroidia",o:"Bacteroidales",f:"Prevotellaceae",g:Prevotella
OTU_25	d:Bacteria,p:"Bacteroidetes",c:"Bacteroidia",o:"Bacteroidales",f:"Prevotellaceae",g:Prevotella
OTU_2530	d:Bacteria,p:"Bacteroidetes",c:"Bacteroidia",o:"Bacteroidales",f:Bacteroidaceae,g:Bacteroides
OTU_255	d:Bacteria,p:Firmicutes
OTU_26	d:Bacteria,p:Firmicutes,c:Negativicutes,o:Selenomonadales,f:Acidaminococcaceae,g:Phascolarctobacterium
OTU_262	d:Bacteria,p:Firmicutes,c:Clostridia,o:Clostridiales,f:Ruminococcaceae,g:Faecalibacterium
OTU_2687	d:Bacteria,p:"Proteobacteria",c:Gammaproteobacteria,o:"Enterobacteriales",f:Enterobacteriaceae
OTU_27	d:Bacteria,p:Firmicutes,c:Clostridia,o:Clostridiales,f:Lachnospiraceae
OTU_28	d:Bacteria,p:"Bacteroidetes",c:"Bacteroidia",o:"Bacteroidales",f:Bacteroidaceae,g:Bacteroides
OTU_281	d:Bacteria,p:"Proteobacteria",c:Betaproteobacteria,o:Burkholderiales,f:Sutterellaceae,g:Parasutterella
OTU_2818	d:Bacteria,p:Firmicutes,c:Clostridia,o:Clostridiales,f:Ruminococcaceae,g:Faecalibacterium
OTU_29	d:Bacteria,p:"Proteobacteria",c:Gammaproteobacteria,o:"Enterobacteriales",f:Enterobacteriaceae,g:Klebsiella
OTU_3	d:Bacteria,p:"Bacteroidetes",c:"Bacteroidia",o:"Bacteroidales",f:Bacteroidaceae,g:Bacteroides
OTU_30	d:Bacteria,p:"Bacteroidetes",c:"Bacteroidia",o:"Bacteroidales",f:"Porphyromonadaceae",g:Barnesiella
OTU_306	d:Bacteria
OTU_31	d:Bacteria,p:"Bacteroidetes",c:"Bacteroidia",o:"Bacteroidales",f:Bacteroidaceae,g:Bacteroides
OTU_3100	d:Bacteria,p:"Actinobacteria",c:Actinobacteria,o:Coriobacteriales,f:Coriobacteriaceae,g:Collinsella
OTU_315	d:Bacteria,p:Firmicutes,c:Clostridia,o:Clostridiales,f:Lachnospiraceae,g:Roseburia
OTU_32	d:Bacteria,p:Firmicutes,c:Clostridia,o:Clostridiales,f:Ruminococcaceae,g:Faecalibacterium
OTU_3264	d:Bacteria,p:Firmicutes
OTU_33	d:Bacteria,p:"Bacteroidetes",c:"Bacteroidia",o:"Bacteroidales",f:"Rikenellaceae",g:Alistipes
OTU_3385	d:Bacteria,p:Firmicutes,c:Clostridia,o:Clostridiales,f:Ruminococcaceae
OTU_34	d:Bacteria,p:"Bacteroidetes",c:"Bacteroidia",o:"Bacteroidales",f:Bacteroidaceae,g:Bacteroides
OTU_35	d:Bacteria
OTU_359	d:Bacteria,p:Firmicutes,c:Clostridia,o:Clostridiales,f:Lachnospiraceae
OTU_3705	d:Bacteria,p:Firmicutes,c:Clostridia,o:Clostridiales,f:Ruminococcaceae,g:Faecalibacterium
OTU_376	d:Bacteria,p:Firmicutes,c:Clostridia,o:Clostridiales,f:Lachnospiraceae
OTU_38	d:Bacteria,p:Firmicutes,c:Clostridia,o:Clostridiales,f:Lachnospiraceae,g:Clostridium_XlVa
OTU_381	d:Bacteria,p:Firmicutes,c:Clostridia,o:Clostridiales,f:Ruminococcaceae,g:Faecalibacterium
OTU_39	d:Bacteria,p:"Actinobacteria",c:Actinobacteria,o:Coriobacteriales,f:Coriobacteriaceae,g:Collinsella
OTU_3948	d:Bacteria,p:"Bacteroidetes",c:"Bacteroidia",o:"Bacteroidales",f:"Porphyromonadaceae",g:Barnesiella
OTU_4	d:Bacteria,p:"Bacteroidetes",c:"Bacteroidia",o:"Bacteroidales",f:"Rikenellaceae",g:Alistipes
OTU_40	d:Bacteria,p:"Bacteroidetes",c:"Bacteroidia",o:"Bacteroidales",f:"Prevotellaceae",g:Paraprevotella
OTU_41	d:Bacteria,p:Firmicutes,c:Bacilli,o:Lactobacillales,f:Streptococcaceae,g:Streptococcus
OTU_42	d:Bacteria,p:Firmicutes,c:Clostridia,o:Clostridiales
OTU_435	d:Bacteria,p:"Proteobacteria",c:Gammaproteobacteria,o:"Enterobacteriales",f:Enterobacteriaceae,g:Citrobacter
OTU_44	d:Bacteria,p:Firmicutes,c:Clostridia,o:Clostridiales,f:Lachnospiraceae,g:Lachnospiracea_incertae_sedis
OTU_454	d:Bacteria,p:Firmicutes,c:Negativicutes,o:Selenomonadales,f:Veillonellaceae,g:Dialister
OTU_457	d:Bacteria,p:Firmicutes,c:Clostridia,o:Clostridiales,f:Lachnospiraceae
OTU_478	d:Bacteria,p:Firmicutes,c:Clostridia,o:Clostridiales,f:Peptostreptococcaceae,g:Romboutsia
OTU_5	d:Bacteria,p:Firmicutes,c:Negativicutes,o:Selenomonadales,f:Veillonellaceae,g:Dialister
OTU_50	d:Bacteria,p:Firmicutes,c:Clostridia,o:Clostridiales
OTU_52	d:Bacteria,p:Firmicutes,c:Clostridia,o:Clostridiales,f:Lachnospiraceae,g:Roseburia
OTU_53	d:Bacteria,p:Firmicutes,c:Clostridia,o:Clostridiales,f:Ruminococcaceae
OTU_5363	d:Bacteria,p:Firmicutes,c:Clostridia,o:Clostridiales,f:Ruminococcaceae,g:Faecalibacterium
OTU_57	d:Bacteria,p:"Bacteroidetes",c:"Bacteroidia",o:"Bacteroidales",f:"Porphyromonadaceae",g:Parabacteroides
OTU_58	d:Bacteria,p:"Proteobacteria",c:Deltaproteobacteria,o:Desulfovibrionales,f:Desulfovibrionaceae,g:Bilophila
OTU_59	d:Bacteria,p:Firmicutes,c:Clostridia,o:Clostridiales,f:Ruminococcaceae,g:Ruminococcus
OTU_6	d:Bacteria,p:Firmicutes,c:Clostridia,o:Clostridiales,f:Ruminococcaceae
OTU_60	d:Bacteria,p:"Bacteroidetes",c:"Bacteroidia",o:"Bacteroidales",f:Bacteroidaceae,g:Bacteroides
OTU_61	d:Bacteria,p:Firmicutes,c:Clostridia,o:Clostridiales,f:Ruminococcaceae,g:Clostridium_IV
OTU_62	d:Bacteria,p:"Bacteroidetes",c:"Bacteroidia",o:"Bacteroidales",f:"Rikenellaceae",g:Alistipes
OTU_63	d:Bacteria,p:Firmicutes,c:Clostridia,o:Clostridiales
OTU_6307	d:Bacteria,p:"Proteobacteria",c:Betaproteobacteria,o:Burkholderiales,f:Sutterellaceae,g:Parasutterella
OTU_65	d:Bacteria,p:"Proteobacteria",c:Gammaproteobacteria,o:Pasteurellales,f:Pasteurellaceae,g:Haemophilus
OTU_657	d:Bacteria
OTU_66	d:Bacteria,p:Firmicutes,c:Clostridia,o:Clostridiales,f:Ruminococcaceae
OTU_67	d:Bacteria,p:Firmicutes,c:Clostridia,o:Clostridiales,f:Ruminococcaceae
OTU_676	d:Bacteria,p:"Actinobacteria",c:Actinobacteria,o:Coriobacteriales,f:Coriobacteriaceae,g:Collinsella
OTU_68	d:Bacteria,p:Firmicutes,c:Clostridia,o:Clostridiales,f:Ruminococcaceae,g:Oscillibacter
OTU_680	d:Bacteria,p:"Proteobacteria",c:Gammaproteobacteria,o:"Enterobacteriales",f:Enterobacteriaceae,g:Escherichia/Shigella
OTU_7	d:Bacteria,p:"Proteobacteria",c:Gammaproteobacteria,o:"Enterobacteriales",f:Enterobacteriaceae
OTU_71	d:Bacteria,p:"Bacteroidetes",c:"Bacteroidia",o:"Bacteroidales",f:"Porphyromonadaceae",g:Parabacteroides
OTU_711	d:Bacteria,p:"Proteobacteria",c:Betaproteobacteria,o:Burkholderiales,f:Sutterellaceae,g:Parasutterella
OTU_72	d:Bacteria,p:Firmicutes,c:Clostridia,o:Clostridiales,f:Ruminococcaceae
OTU_73	d:Bacteria,p:Firmicutes,c:Clostridia,o:Clostridiales,f:Lachnospiraceae
OTU_74	d:Bacteria,p:"Proteobacteria",c:Alphaproteobacteria
OTU_76	d:Bacteria,p:Firmicutes,c:Clostridia,o:Clostridiales,f:Lachnospiraceae
OTU_770	d:Bacteria,p:Firmicutes,c:Negativicutes,o:Selenomonadales,f:Veillonellaceae,g:Veillonella
OTU_78	d:Bacteria,p:Firmicutes,c:Clostridia,o:Clostridiales,f:Ruminococcaceae,g:Ruminococcus
OTU_788	d:Bacteria,p:Firmicutes,c:Clostridia,o:Clostridiales,f:Ruminococcaceae,g:Faecalibacterium
OTU_79	d:Bacteria,p:Firmicutes,c:Clostridia,o:Clostridiales,f:Ruminococcaceae,g:Oscillibacter
OTU_8	d:Bacteria,p:"Bacteroidetes",c:"Bacteroidia",o:"Bacteroidales",f:"Rikenellaceae",g:Alistipes
OTU_81	d:Bacteria,p:Firmicutes,c:Clostridia,o:Clostridiales,f:Lachnospiraceae
OTU_815	d:Bacteria,p:"Bacteroidetes",c:"Bacteroidia",o:"Bacteroidales",f:"Porphyromonadaceae",g:Barnesiella
OTU_82	d:Bacteria,p:Firmicutes,c:Clostridia,o:Clostridiales,f:Ruminococcaceae,g:Oscillibacter
OTU_84	d:Bacteria,p:Firmicutes,c:Clostridia,o:Clostridiales,f:Lachnospiraceae,g:Coprococcus
OTU_86	d:Bacteria,p:"Bacteroidetes",c:"Bacteroidia",o:"Bacteroidales",f:"Porphyromonadaceae",g:Coprobacter
OTU_9	d:Bacteria,p:"Proteobacteria",c:Betaproteobacteria,o:Burkholderiales,f:Sutterellaceae,g:Parasutterella
OTU_91	d:Bacteria,p:"Bacteroidetes",c:"Bacteroidia",o:"Bacteroidales",f:"Rikenellaceae",g:Alistipes
OTU_93	d:Bacteria,p:Firmicutes,c:Negativicutes,o:Selenomonadales,f:Veillonellaceae,g:Veillonella
OTU_96	d:Bacteria,p:Firmicutes,c:Clostridia,o:Clostridiales,f:Lachnospiraceae,g:Roseburia
OTU_97	d:Bacteria,p:Firmicutes,c:Clostridia,o:Clostridiales
OTU_998	d:Bacteria,p:Firmicutes,c:Clostridia,o:Clostridiales,f:Ruminococcaceae

## Sheet: Table S12
Supplementary Table S12: Difference in prevalence and abundance between healthy controls from Germany and Norway
			d.Bacteria	f.Lachnospiraceae	f.Ruminococcaceae	g.Alistipes	g.Bacteroides	g.Blautia	g.Clostridium_XlVa	g.Lachnospiracea_incertae_sedis	g.Oscillibacter	g.Roseburia	o.Clostridiales	p.Firmicutes	c.Alphaproteobacteria	f.Enterobacteriaceae	g.Akkermansia	g.Barnesiella	g.Butyrivibrio	g.Clostridium_IV	g.Collinsella	g.Coprococcus	g.Dialister	g.Escherichia.Shigella	g.Faecalibacterium	g.Haemophilus	g.Holdemanella	g.Parabacteroides	g.Parasutterella	g.Phascolarctobacterium	g.Prevotella	g.Ruminococcus	g.Sutterella	o.Bacteroidales	o.Burkholderiales	p.Bacteroidetes	p.Proteobacteria
Count	Estimate	Intercept	4.74655	6.31361	6.30915	4.99132	7.26156	6.31473	3.67045	4.57984	3.58061	3.20746	5.48233	4.34504	5.76734	6.33445	8.32472	5.11871	-1.15633	4.56339	8.24796	3.13956	6.07676	-5.84232	5.95481	-10.889	3.32393	8.08051	2.85939	8.09479	2.12875	6.05415	1.88042	9.98748	-0.340447	4.59376	-1.20944
		age	0.0107599	0.00348496	0.000350168	-0.00360165	-0.00314777	-0.00158563	0.00346882	0.0101246	0.0113294	-0.000400098	0.00835413	0.000289339	0.00307841	0.00168543	-0.0409869	0.0134554	-0.000254606	0.00803669	0.0165231	0.0140046	-0.0285013	-0.0409524	0.0158867	0.0075615	0.0117559	-0.00742348	0.0212696	-0.0281144	-0.0107682	0.0245923	0.0206982	0.00290242	-0.0159644	0.0210245	0.00974383
		gender	0.0347977	-0.0509305	0.306334	0.329653	0.187432	-0.568159	-0.249222	-0.39742	0.334421	0.170662	0.39327	0.369348	0.0508607	-0.290009	0.109693	0.416633	-1.11067	0.974237	-0.602277	0.284286	-0.0363027	-1.21588	-0.170752	0.240347	0.546486	0.150733	-0.515621	0.653537	-0.93659	-0.225538	-0.561644	-0.0382625	1.08531	-3.26085	0.034573
		BMI	-0.00327552	-0.0112797	0.0095016	0.0440068	0.0204076	-0.0454215	0.0521043	0.0179349	0.0226745	0.0761239	0.00938463	0.0178212	-0.143725	-0.0703165	-0.132143	-0.0538839	0.102891	-0.0933099	-0.213868	-0.0146568	0.0671106	0.0835296	-0.000463055	0.266056	-0.0108478	-0.10504	0.0525545	-0.0774086	-0.069183	-0.0957577	0.096226	-0.230043	0.119643	-0.0118151	0.149948
		cohort	0.60786	0.168901	0.355952	-0.433092	-0.0838324	-1.04437	-0.735088	0.0311528	0.369747	-0.114147	0.353904	0.42646	2.52997	-3.44558	-3.05721	0.133044	0.146646	1.17554	-0.0279864	1.11768	-1.65841	-4.27432	0.3392	-2.79721	0.915438	-0.193818	-1.62982	-0.00507109	0.0809234	0.193895	0.479283	0.0362145	1.14878	-1.30856	1.00398
		log(theta)													-0.737787	-2.82943	-2.53052	-0.23811	-5.69924	-0.608792	-1.49266	-0.817551	-1.28782	-12.6303	0.280108	-10.691	-1.46154	0.320723	-2.13153	-1.43599	-9.15159	-0.635883	-0.936277	-2.47378	-2.54962	-2.85474	-1.51134
	Std. Error	Intercept	1.42323	0.554762	0.623534	1.02974	0.670978	1.04689	1.01357	0.875747	0.863959	1.01579	0.840843	0.848466	3.04459	3.19272	3.77368	1.1775	38.7575	1.43397	2.11495	1.76315	2.4568	144.525	0.931974	43.5622	3.43255	0.881492	3.18718	2.84144	25.4217	1.49356	1.89259	4.46329	4.15953	4.31426	3.19497
		age	0.0114321	0.00445516	0.00500804	0.00826711	0.00538762	0.00835065	0.00813065	0.00703448	0.00694714	0.00815886	0.00675343	0.0068198	0.0389838	0.0259458	0.0217964	0.0107589	0.102173	0.010905	0.0175315	0.0136343	0.0183964	0.0304627	0.0066066	0.0308613	0.0254004	0.00662019	0.0189242	0.0200712	0.0287199	0.0158247	0.018322	0.0244185	0.0315321	0.037333	0.0248418
		gender	0.250489	0.0976258	0.109744	0.181204	0.118078	0.183466	0.178298	0.154125	0.152114	0.1788	0.147984	0.149399	0.546585	0.49395	0.608639	0.216448	1.53982	0.250863	0.366993	0.287469	0.372118	0.71549	0.161806	0.686007	0.530792	0.160193	0.495745	0.489206	0.637139	0.267646	0.355881	0.501276	0.68257	0.684067	0.490279
		BMI	0.0543953	0.0212044	0.0238319	0.0393626	0.0256478	0.0401012	0.038755	0.033471	0.0330043	0.0388225	0.032137	0.0324195	0.097255	0.136358	0.14998	0.0460659	0.411553	0.0552986	0.0889711	0.0703824	0.0956642	0.23669	0.037082	0.167503	0.123752	0.0350451	0.12548	0.102296	0.159795	0.050084	0.0741973	0.182843	0.14179	0.135814	0.111812
		cohort	0.323812	0.126206	0.14189	0.234399	0.152695	0.237673	0.230915	0.199237	0.19654	0.231269	0.191329	0.193081	0.614458	0.775602	0.724086	0.287613	1.91039	0.321348	0.489263	0.364405	0.574595	1.17424	0.213176	0.787665	0.673055	0.222395	0.536831	0.541635	0.847133	0.348199	0.413888	0.656851	0.703452	0.884117	0.498169
		log(theta)													0.376425	0.946897	1.0063	0.146126	36.5725	0.188332	0.348661	0.202142	0.231363	144.396	0.112485	43.3025	0.409002	0.119499	0.501715	0.328332	25.0753	0.168377	0.217455	0.650527	1.28537	1.35095	0.466512
	z value	Intercept	3.33505	11.3808	10.1184	4.84718	10.8224	6.03188	3.62132	5.22963	4.14442	3.1576	6.52004	5.12106	1.89429	1.98403	2.206	4.34711	-0.0298348	3.18234	3.89983	1.78065	2.47345	-0.0404243	6.38945	-0.249964	0.968355	9.16685	0.897156	2.84884	0.0837377	4.05349	0.993569	2.2377	-0.0818474	1.06478	-0.378546
		age	0.941199	0.78223	0.0699211	-0.43566	-0.58426	-0.189882	0.426635	1.43928	1.63081	-0.0490385	1.23702	0.0424263	0.0789663	0.0649596	-1.88044	1.25063	-0.0024919	0.736975	0.942481	1.02716	-1.54929	-1.34435	2.40467	0.245015	0.462822	-1.12134	1.12394	-1.40073	-0.374939	1.55405	1.12969	0.118861	-0.506289	0.56316	0.392236
		gender	0.138919	-0.521691	2.79134	1.81924	1.58735	-3.09682	-1.39778	-2.57856	2.19848	0.954486	2.65752	2.47223	0.0930517	-0.587121	0.180227	1.92487	-0.721297	3.88354	-1.64111	0.98893	-0.0975571	-1.69937	-1.05529	0.350357	1.02957	0.940949	-1.04009	1.33591	-1.46999	-0.842671	-1.57818	-0.0763303	1.59004	-4.76686	0.0705169
		BMI	-0.0602169	-0.531951	0.398693	1.11798	0.795686	-1.13267	1.34445	0.535834	0.687017	1.96082	0.292019	0.549707	-1.47782	-0.515675	-0.881075	-1.16971	0.250006	-1.68738	-2.4038	-0.208245	0.701522	0.352908	-0.0124873	1.58837	-0.0876576	-2.99729	0.418827	-0.756711	-0.432947	-1.91194	1.29689	-1.25815	0.843802	-0.0869944	1.34107
		cohort	1.8772	1.33829	2.50864	-1.84767	-0.54902	-4.39417	-3.18338	0.15636	1.88128	-0.493568	1.84971	2.20871	4.11741	-4.44246	-4.22216	0.462579	0.0767619	3.65816	-0.0572012	3.06713	-2.88623	-3.64006	1.59117	-3.55127	1.36012	-0.871504	-3.03601	-0.00936256	0.0955262	0.556852	1.158	0.0551335	1.63306	-1.48007	2.01534
		log(theta)													-1.95999	-2.98811	-2.51468	-1.62948	-0.155834	-3.23255	-4.28113	-4.04443	-5.56624	-0.0874701	2.49018	-0.24689	-3.57342	2.6839	-4.24849	-4.3736	-0.364965	-3.77654	-4.30562	-3.80274	-1.98356	-2.11313	-3.23966
	p value	Intercept	0.000852843	5.21489e-30	4.5797e-24	1.25225e-06	2.69746e-27	1.62066e-09	0.000293098	1.69846e-07	3.40672e-05	0.00159073	7.02898e-11	3.03828e-07	0.0581868	0.0472526	0.0273843	1.37946e-05	0.976199	0.00146088	9.62608e-05	0.0749692	0.0133816	0.967755	1.66479e-10	0.802616	0.332867	4.87039e-20	0.369636	0.00438793	0.933265	5.04585e-05	0.320433	0.0252408	0.934768	0.286974	0.705025
		age	0.346603	0.43408	0.944256	0.663084	0.559046	0.849402	0.669645	0.150072	0.102931	0.960889	0.216079	0.966159	0.937059	0.948206	0.0600477	0.21107	0.998012	0.461138	0.345946	0.304347	0.121312	0.178836	0.0161869	0.806445	0.643492	0.262143	0.261039	0.161294	0.707706	0.120173	0.258605	0.905385	0.612653	0.573326	0.694884
		gender	0.889514	0.601885	0.00524908	0.0688753	0.112433	0.00195611	0.162178	0.00992133	0.0279146	0.339838	0.00787186	0.0134272	0.925863	0.557122	0.856974	0.0542462	0.470727	0.000102948	0.100774	0.322698	0.922284	0.0892504	0.291295	0.726071	0.303213	0.346731	0.298296	0.181578	0.141563	0.399412	0.114525	0.939156	0.111825	1.87117e-06	0.943782
		BMI	0.951983	0.59476	0.690119	0.263574	0.426214	0.257353	0.178802	0.592074	0.492072	0.0499	0.770272	0.58252	0.139456	0.606082	0.378277	0.242117	0.802583	0.0915296	0.0162259	0.835037	0.482977	0.724158	0.990037	0.112204	0.930149	0.00272389	0.675342	0.449223	0.665053	0.0558836	0.194668	0.208338	0.39878	0.930676	0.179896
		cohort	0.0604907	0.180802	0.0121196	0.0646502	0.582992	1.11199e-05	0.00145567	0.875749	0.0599338	0.621612	0.0643548	0.0271947	3.83154e-05	8.89377e-06	2.41977e-05	0.643666	0.938813	0.000254033	0.954385	0.00216121	0.00389888	0.000272572	0.11157	0.000383377	0.173791	0.383479	0.00239733	0.99253	0.923897	0.577629	0.246864	0.956032	0.102456	0.138853	0.0438688
		log(theta)													0.0499973	0.0028071	0.011914	0.103212	0.876164	0.0012269	1.85942e-05	5.24501e-05	2.60289e-08	0.930298	0.012768	0.804993	0.000352345	0.00727695	2.15214e-05	1.22214e-05	0.715137	0.000159023	1.66522e-05	0.000143105	0.0473046	0.03459	0.00119673
	p.adj cohort (bonferroni)	cohort	1	1	0.424186	1	1	0.000389198	0.0509485	1	1	1	1	0.951813	0.00134104	0.000311282	0.000846918	1	1	0.00889116	1	0.0756423	0.136461	0.00954002	1	0.0134182	1	1	0.0839066	1	1	1	1	1	1	1	1
			d.Bacteria	f.Lachnospiraceae	f.Ruminococcaceae	g.Alistipes	g.Bacteroides	g.Blautia	g.Clostridium_XlVa	g.Lachnospiracea_incertae_sedis	g.Oscillibacter	g.Roseburia	o.Clostridiales	p.Firmicutes	c.Alphaproteobacteria	f.Enterobacteriaceae	g.Akkermansia	g.Barnesiella	g.Butyrivibrio	g.Clostridium_IV	g.Collinsella	g.Coprococcus	g.Dialister	g.Escherichia.Shigella	g.Faecalibacterium	g.Haemophilus	g.Holdemanella	g.Parabacteroides	g.Parasutterella	g.Phascolarctobacterium	g.Prevotella	g.Ruminococcus	g.Sutterella	o.Bacteroidales	o.Burkholderiales	p.Bacteroidetes	p.Proteobacteria
Zero	Estimate	Intercept	NA	NA	NA	NA	NA	NA	NA	NA	NA	NA	NA	NA	-1.30395	3.34347	0.931414	6.31411	-3.4271	16.4972	4.66262	6.25488	-0.407963	1.97873	13.2026	0.637641	-0.736299	0.905804	-1.91386	-0.411573	0.794469	0.520743	-0.608856	0.266264	0.479855	-0.407997	0.517625
		age	NA	NA	NA	NA	NA	NA	NA	NA	NA	NA	NA	NA	0.0100329	-0.0300259	-0.0259944	-0.049341	0.0379983	0.0430928	-0.0468486	-0.00648945	-0.0113189	-0.00661634	-0.0587848	0.014636	0.0250806	0.0257228	-0.0222307	-0.0028793	0.0334074	-0.00320759	-0.0133243	0.0107507	0.00573337	0.0160798	-0.00199531
		gender	NA	NA	NA	NA	NA	NA	NA	NA	NA	NA	NA	NA	0.247311	0.207846	0.872941	0.234674	-0.352665	-0.432496	-0.849837	-0.851973	0.20572	-0.508247	-17.5648	-0.401277	-0.310232	-0.186564	0.494297	0.107769	-0.383795	-0.0130973	0.00960779	-0.706263	-0.29266	-0.245713	0.112847
		BMI	NA	NA	NA	NA	NA	NA	NA	NA	NA	NA	NA	NA	-0.0354425	-0.0171102	0.0197189	-0.106705	0.00710484	-0.641657	-0.0196553	-0.150302	0.0834408	-0.0300497	0.506444	-0.0275411	-0.0126771	0.0432001	0.176381	0.0147824	-0.0252281	0.0476239	0.0745197	0.0431916	-0.0514903	-0.0221867	-0.0241537
		cohort	NA	NA	NA	NA	NA	NA	NA	NA	NA	NA	NA	NA	1.54302	-0.996307	-0.514554	0.441543	0.508261	24.8769	-0.20616	2.13739	-0.488256	-1.88539	16.8379	0.0677343	0.0836789	-0.717564	0.0625589	0.901671	0.104399	0.558264	0.664918	-0.578072	0.791116	0.302081	1.19334
	Std. Error	Intercept	NA	NA	NA	NA	NA	NA	NA	NA	NA	NA	NA	NA	2.3046	2.47372	2.1751	2.91175	2.68493	12.0175	2.7237	3.78684	2.40025	2.37683	8479.41	2.08077	2.05344	4.02145	2.99611	2.12535	2.53763	3.04532	2.43229	2.38022	2.09855	2.05999	2.14584
		age	NA	NA	NA	NA	NA	NA	NA	NA	NA	NA	NA	NA	0.021141	0.0235388	0.0180453	0.0262267	0.0245224	0.0396329	0.0247149	0.0262643	0.0189898	0.0175597	0.112654	0.0166617	0.0166592	0.0345772	0.0213261	0.0162846	0.0204958	0.0210614	0.0171475	0.0197557	0.0169942	0.0166808	0.0163076
		gender	NA	NA	NA	NA	NA	NA	NA	NA	NA	NA	NA	NA	0.426039	0.446017	0.381898	0.496005	0.468494	1.08759	0.477143	0.651637	0.406898	0.398334	8479.39	0.367191	0.359546	0.747439	0.468436	0.363517	0.465157	0.483242	0.387003	0.434719	0.367801	0.360405	0.367137
		BMI	NA	NA	NA	NA	NA	NA	NA	NA	NA	NA	NA	NA	0.0833953	0.0867786	0.0827667	0.10324	0.096267	0.497178	0.0962664	0.147397	0.092532	0.0925429	0.923727	0.0797651	0.0784869	0.152424	0.119934	0.0823621	0.0978103	0.121268	0.0964566	0.0900766	0.0802047	0.0786621	0.0834106
		cohort	NA	NA	NA	NA	NA	NA	NA	NA	NA	NA	NA	NA	0.506719	0.515118	0.473492	0.644446	0.54527	5304.71	0.572009	1.37307	0.498275	0.527017	10206.1	0.480894	0.462737	0.928057	0.575823	0.481202	0.64495	0.677975	0.518799	0.541354	0.468535	0.461363	0.506708
	z value	Intercept	NA	NA	NA	NA	NA	NA	NA	NA	NA	NA	NA	NA	-0.565801	1.35159	0.428217	2.1685	-1.27642	1.37277	1.71187	1.65174	-0.169967	0.832509	0.00155702	0.306445	-0.358569	0.225243	-0.638781	-0.19365	0.313076	0.170998	-0.250322	0.111865	0.22866	-0.198058	0.241222
		age	NA	NA	NA	NA	NA	NA	NA	NA	NA	NA	NA	NA	0.474569	-1.27559	-1.44051	-1.88133	1.54954	1.0873	-1.89556	-0.247082	-0.596052	-0.37679	-0.521818	0.878421	1.50551	0.743924	-1.04242	-0.176811	1.62996	-0.152297	-0.77704	0.544179	0.337372	0.963974	-0.122354
		gender	NA	NA	NA	NA	NA	NA	NA	NA	NA	NA	NA	NA	0.580489	0.466005	2.28579	0.473128	-0.752763	-0.397667	-1.78109	-1.30743	0.50558	-1.27593	-0.00207147	-1.09283	-0.862844	-0.249604	1.05521	0.296461	-0.825087	-0.0271031	0.0248261	-1.62464	-0.795703	-0.681769	0.307369
		BMI	NA	NA	NA	NA	NA	NA	NA	NA	NA	NA	NA	NA	-0.424993	-0.197171	0.238247	-1.03357	0.0738035	-1.2906	-0.204176	-1.01971	0.901751	-0.324711	0.548261	-0.345277	-0.161518	0.283421	1.47065	0.17948	-0.257929	0.392716	0.772572	0.479498	-0.641986	-0.282051	-0.289576
		cohort	NA	NA	NA	NA	NA	NA	NA	NA	NA	NA	NA	NA	3.04511	-1.93413	-1.08672	0.685152	0.932126	0.00468958	-0.360413	1.55664	-0.979893	-3.57748	0.00164979	0.140851	0.180835	-0.773189	0.108643	1.87379	0.161871	0.823429	1.28165	-1.06783	1.68849	0.654759	2.35509
	p value	Intercept	NA	NA	NA	NA	NA	NA	NA	NA	NA	NA	NA	NA	0.571529	0.176505	0.668493	0.030121	0.201807	0.169825	0.0869202	0.0985878	0.865036	0.405122	0.998758	0.759266	0.719918	0.82179	0.522965	0.84645	0.754223	0.864226	0.802338	0.91093	0.819133	0.843	0.809383
		age	NA	NA	NA	NA	NA	NA	NA	NA	NA	NA	NA	NA	0.635094	0.2021	0.149723	0.059927	0.121253	0.276905	0.0580185	0.804844	0.551141	0.70633	0.601797	0.379715	0.132192	0.456922	0.297217	0.859657	0.10311	0.878953	0.437135	0.586318	0.735836	0.335059	0.902619
		gender	NA	NA	NA	NA	NA	NA	NA	NA	NA	NA	NA	NA	0.561585	0.641212	0.0222663	0.636122	0.451592	0.690876	0.0748972	0.191065	0.613151	0.20198	0.998347	0.274469	0.388223	0.802894	0.29133	0.766878	0.409322	0.978378	0.980194	0.104239	0.426205	0.495385	0.758562
		BMI	NA	NA	NA	NA	NA	NA	NA	NA	NA	NA	NA	NA	0.670842	0.843694	0.81169	0.301339	0.941167	0.196843	0.838216	0.307865	0.367189	0.7454	0.583512	0.729886	0.871685	0.776854	0.141386	0.85756	0.796462	0.694529	0.439776	0.631584	0.520882	0.777904	0.772141
		cohort	NA	NA	NA	NA	NA	NA	NA	NA	NA	NA	NA	NA	0.00232594	0.0530968	0.27716	0.493248	0.351271	0.996258	0.718538	0.119555	0.327139	0.00034692	0.998684	0.887988	0.856497	0.439411	0.913486	0.0609596	0.871408	0.410264	0.199966	0.285599	0.0913176	0.512623	0.0185184
	p.adj (bonferroni)	cohort	NA	NA	NA	NA	NA	NA	NA	NA	NA	NA	NA	NA	0.0814078	1	1	1	1	1	1	1	1	0.0121422	1	1	1	1	1	1	1	1	1	1	1	1	0.648143
